# Supplementary material for: Hybrid sequence-based analysis reveals the distribution of bacterial species and genes in the oral microbiome at a high resolution
Source: Biochem Biophys Rep. 2024 Apr 26;38:101717. doi: 10.1016/j.bbrep.2024.101717 (PMC11066573; doi:10.1016/j.bbrep.2024.101717)
Supplement: Multimedia component 2 [file mmc2.xlsx]

## Sheet: Table S1
Supplementary Table 1. Taxonomy legends of 16S rRNA analysis.
Taxonomy legend	Relative Frequency in GS	Relative Frequency in OMNI
g__Streptococcus	0.142664	0.206746
g__Prevotella	0.118056	0.107096
g__Neisseria	0.100197	0.0934078
g__Veillonella	0.0944866	0.0508103
g__Alloprevotella	0.0454781	0.0513579
g__Actinomyces	0.0574188	0.0282523
g__Saccharibacteria_(TM7)_[G-1]	0.0295919	0.0538765
g__Granulicatella	0.0390406	0.0265002
g__Rothia	0.0373793	0.0247481
g__Porphyromonas	0.0244004	0.0256242
g__Selenomonas	0.0193126	0.021244
g__Lachnoanaerobaculum	0.0190011	0.0157687
g__Oribacterium	0.0181705	0.0135786
g__Campylobacter	0.00903333	0.021901
g__Saccharibacteria_(TM7)_[G-3]	0.01111	0.0187254
g__Fusobacterium	0.0154709	0.0124836
g__Capnocytophaga	0.0131866	0.0144547
g__Solobacterium	0.0121483	0.0150022
g__Lautropia	0.0124598	0.0129216
g__Atopobium	0.0072682	0.0181778
k__Bacteria;__;__;__;__;__	0.0128751	0.0105125
g__Peptostreptococcus	0.0119406	0.0107315
g__Aggregatibacter	0.0121483	0.00996496
g__Catonella	0.00841034	0.0125931
g__Corynebacterium	0.0114215	0.00930793
g__Stomatobaculum	0.0115253	0.00843189
g__Abiotrophia	0.008618	0.010184
g__Peptostreptococcaceae_[XI][G-1]	0.010487	0.00700832
g__Haemophilus	0	0.0176303
g__Saccharibacteria_(TM7)_[G-6]	0.00965632	0.00722733
g__Bergeyella	0.00508774	0.00897941
g__Bacteroidales_[G-2]	0.00508774	0.00854139
g__Ruminococcaceae_[G-1]	0	0.0116075
g__Leptotrichia	0.00498391	0.00525624
g__Absconditabacteria_(SR1)_[G-1]	0.00342644	0.00667981
g__Megasphaera	0.00924099	0
g__Tannerella	0.00384176	0.00295664
g__Peptococcus	0.00488007	0.00175208
g__Ruminococcaceae_[G-2]	0.00633371	0
g__Parvimonas	0.0033226	0.0020806
g__Gemella	0.00456858	0
g__Mogibacterium	0.00269962	0.00153307
g__Butyrivibrio	0.00145364	0.00273763
g__Mobiluncus	0.00238812	0.00175208
f__Alcaligenaceae;__	0.00238812	0.00120456
g__Peptostreptococcaceae_[XI][G-7]	0.00269962	0.00087604
g__Treponema	0.000207663	0.00317565
g__Peptostreptococcaceae_[XI][G-9]	0.00238812	0.000766535
g__Peptostreptococcaceae_[XI][G-2]	0.0019728	0.00109505
g__Saccharibacteria_(TM7)_[G-5]	0.00072682	0.00153307
g__Kingella	0.00207663	0
g__Acinetobacter	0.000830651	0.00120456
g__Pseudopropionibacterium	0.00186896	0
g__Filifactor	0.00124598	0
g__Dialister	0.000934482	0
g__Cardiobacterium	0.00072682	0
g__Peptidiphaga	0.00072682	0
g__Staphylococcus	0.000415326	0
g__Mycoplasma	0.000311494	0
f__Porphyromonadaceae;__	0.000207663	0

## Sheet: Table S2
Supplementary Table 2. Fast ANI analysis on SAGs.
query genome	reference genome	ANI value	count of bidirectional fragment mappings	total query fragments
OSU001-0001.fna	OSU001-0001.fna	100	196	198
OSU001-0001.fna	OSU001-0039.fna	98.0536	43	198
OSU001-0001.fna	OSU001-0045.fna	87.5101	65	198
OSU001-0002.fna	OSU001-0002.fna	100	115	115
OSU001-0002.fna	OSU001-0026.fna	98.5901	47	115
OSU001-0002.fna	OSU002-0012.fna	98.2939	109	115
OSU001-0002.fna	OSU001-0006.fna	97.1829	58	115
OSU001-0002.fna	OSU001-0047.fna	96.5311	43	115
OSU001-0002.fna	OSU001-0034.fna	95.2694	75	115
OSU001-0002.fna	OSU001-0040.fna	94.6998	56	115
OSU001-0002.fna	OSU001-0030.fna	94.2406	48	115
OSU001-0002.fna	OSU002-0030.fna	93.0657	51	115
OSU001-0003.fna	OSU001-0003.fna	100	765	772
OSU001-0003.fna	OSU001-0026.fna	93.7367	175	772
OSU001-0003.fna	OSU002-0007.fna	91.1288	203	772
OSU001-0003.fna	OSU001-0014.fna	86.8013	223	772
OSU001-0003.fna	OSU001-0016.fna	84.8052	113	772
OSU001-0003.fna	OSU001-0036.fna	84.7379	134	772
OSU001-0003.fna	OSU002-0021.fna	84.5864	136	772
OSU001-0003.fna	OSU001-0023.fna	84.0951	212	772
OSU001-0003.fna	OSU001-0045.fna	83.3722	81	772
OSU001-0003.fna	OSU001-0004.fna	82.4553	58	772
OSU001-0003.fna	OSU001-0027.fna	82.0207	125	772
OSU001-0003.fna	OSU002-0039.fna	81.6551	100	772
OSU001-0003.fna	OSU002-0048.fna	81.2443	113	772
OSU001-0003.fna	OSU002-0014.fna	80.7619	92	772
OSU001-0004.fna	OSU001-0004.fna	100	266	267
OSU001-0004.fna	OSU001-0027.fna	99.955	241	267
OSU001-0004.fna	OSU001-0025.fna	91.5952	193	267
OSU001-0004.fna	OSU001-0010.fna	88.8167	65	267
OSU001-0004.fna	OSU001-0026.fna	88.7929	120	267
OSU001-0004.fna	OSU002-0039.fna	87.4876	166	267
OSU001-0004.fna	OSU002-0030.fna	87.1109	140	267
OSU001-0004.fna	OSU001-0024.fna	87.1108	190	267
OSU001-0004.fna	OSU002-0048.fna	87.0739	164	267
OSU001-0004.fna	OSU002-0004.fna	87.0118	159	267
OSU001-0004.fna	OSU001-0041.fna	86.9946	105	267
OSU001-0004.fna	OSU002-0038.fna	86.944	177	267
OSU001-0004.fna	OSU002-0037.fna	86.6804	148	267
OSU001-0004.fna	OSU002-0003.fna	86.4906	161	267
OSU001-0004.fna	OSU002-0024.fna	86.3276	161	267
OSU001-0004.fna	OSU002-0043.fna	84.7377	136	267
OSU001-0004.fna	OSU002-0014.fna	84.5694	129	267
OSU001-0004.fna	OSU002-0022.fna	84.1337	127	267
OSU001-0004.fna	OSU002-0001.fna	84.1258	120	267
OSU001-0004.fna	OSU002-0026.fna	84.1071	113	267
OSU001-0004.fna	OSU002-0045.fna	84.0454	143	267
OSU001-0004.fna	OSU002-0009.fna	83.5704	117	267
OSU001-0004.fna	OSU002-0040.fna	83.5429	17	267
OSU001-0004.fna	OSU002-0032.fna	83.0902	137	267
OSU001-0004.fna	OSU001-0003.fna	82.8304	62	267
OSU001-0004.fna	OSU002-0046.fna	82.7902	62	267
OSU001-0004.fna	OSU002-0021.fna	82.3178	55	267
OSU001-0004.fna	OSU001-0014.fna	81.4802	58	267
OSU001-0004.fna	OSU001-0023.fna	81.2167	54	267
OSU001-0004.fna	OSU001-0029.fna	76.8412	1	267
OSU001-0005.fna	OSU001-0005.fna	100	785	795
OSU001-0005.fna	OSU001-0013.fna	99.7887	364	795
OSU001-0005.fna	OSU001-0007.fna	99.5002	318	795
OSU001-0005.fna	OSU001-0009.fna	99.2202	291	795
OSU001-0005.fna	OSU002-0005.fna	95.9897	302	795
OSU001-0005.fna	OSU001-0029.fna	74.4103	1	795
OSU001-0006.fna	OSU001-0006.fna	99.9999	422	424
OSU001-0006.fna	OSU002-0012.fna	98.6403	107	424
OSU001-0006.fna	OSU001-0002.fna	97.5437	60	424
OSU001-0006.fna	OSU001-0026.fna	86.9248	125	424
OSU001-0006.fna	OSU002-0030.fna	85.8461	119	424
OSU001-0006.fna	OSU002-0001.fna	82.7911	86	424
OSU001-0006.fna	OSU002-0032.fna	82.3464	89	424
OSU001-0007.fna	OSU001-0007.fna	100	581	591
OSU001-0007.fna	OSU001-0013.fna	99.8174	370	591
OSU001-0007.fna	OSU001-0009.fna	99.7276	292	591
OSU001-0007.fna	OSU001-0005.fna	99.6955	314	591
OSU001-0007.fna	OSU002-0005.fna	95.732	329	591
OSU001-0007.fna	OSU001-0029.fna	74.4103	1	591
OSU001-0008.fna	OSU001-0008.fna	100	364	367
OSU001-0008.fna	OSU002-0008.fna	99.6673	195	367
OSU001-0008.fna	OSU001-0044.fna	99.5176	199	367
OSU001-0009.fna	OSU001-0009.fna	100	825	833
OSU001-0009.fna	OSU001-0007.fna	99.6695	295	833
OSU001-0009.fna	OSU001-0013.fna	99.6512	332	833
OSU001-0009.fna	OSU001-0005.fna	99.4651	291	833
OSU001-0009.fna	OSU002-0005.fna	95.41	269	833
OSU001-0009.fna	OSU002-0035.fna	88.0099	280	833
OSU001-0009.fna	OSU002-0029.fna	87.5579	190	833
OSU001-0009.fna	OSU002-0031.fna	82.1205	173	833
OSU001-0009.fna	OSU002-0023.fna	82.0911	187	833
OSU001-0009.fna	OSU002-0025.fna	81.5086	171	833
OSU001-0009.fna	OSU001-0030.fna	81.4067	129	833
OSU001-0009.fna	OSU001-0033.fna	80.8486	73	833
OSU001-0009.fna	OSU002-0037.fna	80.2538	91	833
OSU001-0009.fna	OSU001-0029.fna	74.4103	1	833
OSU001-0010.fna	OSU001-0010.fna	100	257	261
OSU001-0010.fna	OSU001-0025.fna	93.6199	156	261
OSU001-0010.fna	OSU002-0039.fna	91.706	142	261
OSU001-0010.fna	OSU001-0024.fna	91.6603	154	261
OSU001-0010.fna	OSU002-0004.fna	91.2385	146	261
OSU001-0010.fna	OSU002-0030.fna	91.0452	125	261
OSU001-0010.fna	OSU001-0041.fna	90.6561	100	261
OSU001-0010.fna	OSU001-0004.fna	89.2962	65	261
OSU001-0010.fna	OSU001-0027.fna	88.378	140	261
OSU001-0010.fna	OSU002-0037.fna	88.3767	126	261
OSU001-0010.fna	OSU002-0024.fna	88.2621	135	261
OSU001-0010.fna	OSU002-0048.fna	88.1997	153	261
OSU001-0010.fna	OSU002-0038.fna	87.9945	157	261
OSU001-0010.fna	OSU002-0003.fna	87.9322	147	261
OSU001-0010.fna	OSU001-0026.fna	87.6395	120	261
OSU001-0010.fna	OSU002-0014.fna	84.3105	82	261
OSU001-0010.fna	OSU002-0022.fna	84.1863	96	261
OSU001-0010.fna	OSU002-0043.fna	83.896	96	261
OSU001-0010.fna	OSU002-0026.fna	83.8805	85	261
OSU001-0010.fna	OSU002-0045.fna	83.5849	95	261
OSU001-0010.fna	OSU002-0001.fna	83.1322	91	261
OSU001-0010.fna	OSU002-0032.fna	82.6146	97	261
OSU001-0010.fna	OSU002-0009.fna	82.3939	91	261
OSU001-0011.fna	OSU001-0011.fna	100	306	310
OSU001-0011.fna	OSU001-0028.fna	91.1563	165	310
OSU001-0011.fna	OSU001-0018.fna	90.2699	76	310
OSU001-0011.fna	OSU001-0043.fna	84.2146	114	310
OSU001-0011.fna	OSU002-0019.fna	84.0674	80	310
OSU001-0012.fna	OSU001-0012.fna	100	745	757
OSU001-0012.fna	OSU002-0006.fna	99.3181	225	757
OSU001-0012.fna	OSU001-0021.fna	99.0067	229	757
OSU001-0012.fna	OSU002-0046.fna	98.7453	187	757
OSU001-0013.fna	OSU001-0013.fna	100	568	569
OSU001-0013.fna	OSU001-0005.fna	99.8216	361	569
OSU001-0013.fna	OSU001-0009.fna	99.6543	337	569
OSU001-0013.fna	OSU001-0007.fna	99.5427	381	569
OSU001-0013.fna	OSU002-0005.fna	95.4918	356	569
OSU001-0013.fna	OSU001-0029.fna	74.4103	1	569
OSU001-0014.fna	OSU001-0014.fna	100	683	690
OSU001-0014.fna	OSU001-0036.fna	99.9547	375	690
OSU001-0014.fna	OSU001-0016.fna	99.8566	304	690
OSU001-0014.fna	OSU002-0021.fna	99.7636	387	690
OSU001-0014.fna	OSU001-0023.fna	98.0883	443	690
OSU001-0014.fna	OSU002-0007.fna	91.635	109	690
OSU001-0014.fna	OSU001-0003.fna	87.428	216	690
OSU001-0014.fna	OSU001-0026.fna	83.5186	159	690
OSU001-0014.fna	OSU001-0025.fna	81.5399	120	690
OSU001-0014.fna	OSU002-0037.fna	81.263	89	690
OSU001-0014.fna	OSU002-0039.fna	81.112	104	690
OSU001-0014.fna	OSU002-0043.fna	80.9543	106	690
OSU001-0014.fna	OSU001-0004.fna	80.9344	59	690
OSU001-0014.fna	OSU001-0024.fna	80.669	122	690
OSU001-0014.fna	OSU002-0048.fna	80.5143	118	690
OSU001-0014.fna	OSU002-0003.fna	80.4671	116	690
OSU001-0014.fna	OSU002-0038.fna	80.253	129	690
OSU001-0014.fna	OSU002-0022.fna	80.2101	95	690
OSU001-0014.fna	OSU002-0040.fna	80.0795	18	690
OSU001-0014.fna	OSU002-0024.fna	79.9649	102	690
OSU001-0016.fna	OSU001-0016.fna	100	395	398
OSU001-0016.fna	OSU001-0036.fna	99.8841	287	398
OSU001-0016.fna	OSU002-0021.fna	99.8335	290	398
OSU001-0016.fna	OSU001-0014.fna	99.8035	300	398
OSU001-0016.fna	OSU001-0023.fna	99.7028	293	398
OSU001-0016.fna	OSU001-0003.fna	85.189	123	398
OSU001-0016.fna	OSU001-0029.fna	84.9617	1	398
OSU001-0016.fna	OSU001-0026.fna	83.3763	115	398
OSU001-0016.fna	OSU002-0040.fna	82.7178	19	398
OSU001-0016.fna	OSU002-0043.fna	81.4766	92	398
OSU001-0016.fna	OSU001-0025.fna	81.4134	99	398
OSU001-0016.fna	OSU002-0009.fna	81.403	88	398
OSU001-0016.fna	OSU002-0032.fna	81.0879	84	398
OSU001-0016.fna	OSU002-0037.fna	80.9753	81	398
OSU001-0016.fna	OSU002-0045.fna	80.9465	89	398
OSU001-0016.fna	OSU001-0027.fna	80.9342	103	398
OSU001-0016.fna	OSU002-0001.fna	80.8867	91	398
OSU001-0016.fna	OSU001-0024.fna	80.7948	108	398
OSU001-0016.fna	OSU002-0048.fna	80.7175	106	398
OSU001-0016.fna	OSU002-0030.fna	80.691	84	398
OSU001-0016.fna	OSU002-0003.fna	80.5081	104	398
OSU001-0016.fna	OSU002-0039.fna	80.4419	103	398
OSU001-0016.fna	OSU002-0038.fna	80.3177	116	398
OSU001-0016.fna	OSU002-0024.fna	79.9974	88	398
OSU001-0016.fna	OSU002-0004.fna	79.5769	100	398
OSU001-0017.fna	OSU001-0017.fna	100	426	429
OSU001-0017.fna	OSU002-0033.fna	96.9573	291	429
OSU001-0017.fna	OSU001-0034.fna	96.4102	182	429
OSU001-0017.fna	OSU002-0036.fna	90.6638	183	429
OSU001-0018.fna	OSU001-0018.fna	100	443	445
OSU001-0018.fna	OSU001-0028.fna	99.1904	132	445
OSU001-0018.fna	OSU001-0011.fna	90.6968	83	445
OSU001-0018.fna	OSU001-0043.fna	84.6493	77	445
OSU001-0018.fna	OSU002-0019.fna	84.2416	70	445
OSU001-0019.fna	OSU001-0019.fna	100	800	808
OSU001-0021.fna	OSU001-0021.fna	100	467	477
OSU001-0021.fna	OSU001-0012.fna	99.3814	226	477
OSU001-0021.fna	OSU002-0006.fna	98.6504	214	477
OSU001-0021.fna	OSU002-0046.fna	97.8849	173	477
OSU001-0023.fna	OSU001-0023.fna	100	716	725
OSU001-0023.fna	OSU001-0036.fna	99.9007	376	725
OSU001-0023.fna	OSU002-0021.fna	99.8863	364	725
OSU001-0023.fna	OSU001-0016.fna	99.8092	293	725
OSU001-0023.fna	OSU001-0014.fna	97.6937	448	725
OSU001-0023.fna	OSU001-0045.fna	96.2069	106	725
OSU001-0023.fna	OSU001-0029.fna	84.8349	1	725
OSU001-0023.fna	OSU001-0003.fna	83.6647	224	725
OSU001-0023.fna	OSU002-0007.fna	83.6618	121	725
OSU001-0023.fna	OSU001-0026.fna	82.959	147	725
OSU001-0023.fna	OSU001-0004.fna	81.409	54	725
OSU001-0023.fna	OSU001-0025.fna	81.1349	116	725
OSU001-0023.fna	OSU002-0043.fna	80.9171	106	725
OSU001-0023.fna	OSU001-0027.fna	80.6576	123	725
OSU001-0023.fna	OSU002-0037.fna	80.3643	103	725
OSU001-0023.fna	OSU002-0022.fna	80.2377	87	725
OSU001-0023.fna	OSU002-0039.fna	80.1138	108	725
OSU001-0023.fna	OSU001-0024.fna	79.8677	124	725
OSU001-0023.fna	OSU002-0009.fna	79.7196	97	725
OSU001-0023.fna	OSU002-0003.fna	79.7028	116	725
OSU001-0023.fna	OSU002-0032.fna	79.6549	104	725
OSU001-0023.fna	OSU002-0048.fna	79.5726	126	725
OSU001-0023.fna	OSU002-0004.fna	79.5069	109	725
OSU001-0023.fna	OSU002-0024.fna	79.4882	104	725
OSU001-0023.fna	OSU002-0038.fna	79.4711	132	725
OSU001-0023.fna	OSU002-0040.fna	79.2095	23	725
OSU001-0024.fna	OSU001-0024.fna	100	575	578
OSU001-0024.fna	OSU002-0039.fna	99.9093	487	578
OSU001-0024.fna	OSU002-0030.fna	99.7403	427	578
OSU001-0024.fna	OSU001-0041.fna	92.5835	241	578
OSU001-0024.fna	OSU002-0038.fna	92.3741	439	578
OSU001-0024.fna	OSU002-0048.fna	92.3227	405	578
OSU001-0024.fna	OSU002-0003.fna	92.2089	392	578
OSU001-0024.fna	OSU002-0024.fna	92.1061	366	578
OSU001-0024.fna	OSU002-0004.fna	91.9932	369	578
OSU001-0024.fna	OSU002-0037.fna	91.8123	329	578
OSU001-0024.fna	OSU001-0010.fna	91.0825	158	578
OSU001-0024.fna	OSU001-0025.fna	87.1172	397	578
OSU001-0024.fna	OSU001-0004.fna	87.0471	189	578
OSU001-0024.fna	OSU001-0027.fna	86.9932	409	578
OSU001-0024.fna	OSU001-0026.fna	85.8341	288	578
OSU001-0024.fna	OSU002-0045.fna	84.7834	327	578
OSU001-0024.fna	OSU002-0026.fna	84.6781	294	578
OSU001-0024.fna	OSU002-0014.fna	84.3602	280	578
OSU001-0024.fna	OSU002-0022.fna	84.2468	249	578
OSU001-0024.fna	OSU002-0043.fna	83.6864	283	578
OSU001-0024.fna	OSU002-0040.fna	83.5757	45	578
OSU001-0024.fna	OSU002-0001.fna	83.4948	277	578
OSU001-0024.fna	OSU002-0009.fna	83.0335	267	578
OSU001-0024.fna	OSU002-0032.fna	82.7549	308	578
OSU001-0024.fna	OSU001-0003.fna	81.5954	121	578
OSU001-0024.fna	OSU001-0016.fna	80.7387	116	578
OSU001-0024.fna	OSU002-0021.fna	80.5803	118	578
OSU001-0024.fna	OSU001-0014.fna	80.5483	132	578
OSU001-0024.fna	OSU001-0023.fna	80.0701	119	578
OSU001-0024.fna	OSU001-0036.fna	80.032	128	578
OSU001-0024.fna	OSU002-0005.fna	79.5466	104	578
OSU001-0025.fna	OSU001-0025.fna	99.9999	562	564
OSU001-0025.fna	OSU001-0010.fna	93.062	154	564
OSU001-0025.fna	OSU001-0004.fna	91.5309	198	564
OSU001-0025.fna	OSU001-0027.fna	91.3626	424	564
OSU001-0025.fna	OSU001-0026.fna	90.6727	305	564
OSU001-0025.fna	OSU001-0041.fna	87.1336	210	564
OSU001-0025.fna	OSU001-0024.fna	87.0839	403	564
OSU001-0025.fna	OSU002-0030.fna	87.0765	301	564
OSU001-0025.fna	OSU002-0039.fna	87.0578	358	564
OSU001-0025.fna	OSU002-0004.fna	87.0287	336	564
OSU001-0025.fna	OSU002-0038.fna	87.0196	390	564
OSU001-0025.fna	OSU002-0037.fna	86.9349	317	564
OSU001-0025.fna	OSU002-0048.fna	86.8997	370	564
OSU001-0025.fna	OSU002-0003.fna	86.8542	348	564
OSU001-0025.fna	OSU002-0024.fna	86.791	335	564
OSU001-0025.fna	OSU002-0040.fna	85.6862	49	564
OSU001-0025.fna	OSU002-0022.fna	84.6588	266	564
OSU001-0025.fna	OSU002-0026.fna	84.4023	268	564
OSU001-0025.fna	OSU002-0045.fna	84.1447	311	564
OSU001-0025.fna	OSU002-0046.fna	84.1344	117	564
OSU001-0025.fna	OSU002-0014.fna	84.0643	270	564
OSU001-0025.fna	OSU002-0001.fna	83.7844	268	564
OSU001-0025.fna	OSU002-0043.fna	83.6509	283	564
OSU001-0025.fna	OSU002-0009.fna	83.4152	254	564
OSU001-0025.fna	OSU002-0032.fna	83.3232	288	564
OSU001-0025.fna	OSU001-0003.fna	82.312	119	564
OSU001-0025.fna	OSU001-0014.fna	81.7269	128	564
OSU001-0025.fna	OSU002-0021.fna	81.7003	117	564
OSU001-0025.fna	OSU001-0016.fna	81.6896	103	564
OSU001-0025.fna	OSU001-0023.fna	81.0177	118	564
OSU001-0025.fna	OSU001-0036.fna	80.854	119	564
OSU001-0026.fna	OSU001-0026.fna	100	912	926
OSU001-0026.fna	OSU002-0012.fna	99.7513	96	926
OSU001-0026.fna	OSU001-0002.fna	97.435	48	926
OSU001-0026.fna	OSU001-0040.fna	95.4249	128	926
OSU001-0026.fna	OSU001-0003.fna	93.5772	191	926
OSU001-0026.fna	OSU001-0025.fna	90.3619	317	926
OSU001-0026.fna	OSU001-0027.fna	89.5614	315	926
OSU001-0026.fna	OSU001-0004.fna	88.8522	125	926
OSU001-0026.fna	OSU001-0006.fna	87.5384	117	926
OSU001-0026.fna	OSU002-0030.fna	87.3982	304	926
OSU001-0026.fna	OSU001-0010.fna	86.8933	122	926
OSU001-0026.fna	OSU001-0041.fna	86.4482	183	926
OSU001-0026.fna	OSU002-0039.fna	85.8396	254	926
OSU001-0026.fna	OSU002-0003.fna	85.7265	270	926
OSU001-0026.fna	OSU002-0024.fna	85.6982	248	926
OSU001-0026.fna	OSU002-0037.fna	85.6977	226	926
OSU001-0026.fna	OSU002-0048.fna	85.6238	280	926
OSU001-0026.fna	OSU002-0004.fna	85.6163	253	926
OSU001-0026.fna	OSU002-0038.fna	85.5855	304	926
OSU001-0026.fna	OSU001-0024.fna	85.5601	287	926
OSU001-0026.fna	OSU002-0022.fna	84.1139	200	926
OSU001-0026.fna	OSU002-0040.fna	83.861	43	926
OSU001-0026.fna	OSU002-0014.fna	83.6722	197	926
OSU001-0026.fna	OSU002-0026.fna	83.6541	209	926
OSU001-0026.fna	OSU002-0045.fna	83.6463	222	926
OSU001-0026.fna	OSU002-0021.fna	83.4949	166	926
OSU001-0026.fna	OSU001-0016.fna	83.3837	112	926
OSU001-0026.fna	OSU002-0032.fna	83.3662	215	926
OSU001-0026.fna	OSU002-0001.fna	83.3453	211	926
OSU001-0026.fna	OSU001-0014.fna	83.0855	163	926
OSU001-0026.fna	OSU002-0009.fna	83.0749	212	926
OSU001-0026.fna	OSU002-0043.fna	82.9533	215	926
OSU001-0026.fna	OSU001-0036.fna	82.3504	163	926
OSU001-0026.fna	OSU001-0029.fna	76.7648	1	926
OSU001-0027.fna	OSU001-0027.fna	100	582	586
OSU001-0027.fna	OSU001-0004.fna	99.9709	241	586
OSU001-0027.fna	OSU001-0025.fna	91.3017	421	586
OSU001-0027.fna	OSU001-0026.fna	89.7344	307	586
OSU001-0027.fna	OSU001-0010.fna	87.7967	143	586
OSU001-0027.fna	OSU001-0024.fna	87.217	404	586
OSU001-0027.fna	OSU002-0039.fna	87.1302	357	586
OSU001-0027.fna	OSU002-0030.fna	86.994	304	586
OSU001-0027.fna	OSU001-0041.fna	86.7223	206	586
OSU001-0027.fna	OSU002-0004.fna	86.6924	334	586
OSU001-0027.fna	OSU002-0048.fna	86.6879	372	586
OSU001-0027.fna	OSU002-0038.fna	86.6506	393	586
OSU001-0027.fna	OSU002-0003.fna	86.5209	356	586
OSU001-0027.fna	OSU002-0037.fna	86.4984	315	586
OSU001-0027.fna	OSU002-0024.fna	86.4876	336	586
OSU001-0027.fna	OSU002-0022.fna	84.0515	251	586
OSU001-0027.fna	OSU002-0026.fna	84.0466	268	586
OSU001-0027.fna	OSU002-0045.fna	84.0188	307	586
OSU001-0027.fna	OSU002-0014.fna	83.8663	263	586
OSU001-0027.fna	OSU002-0046.fna	83.5064	119	586
OSU001-0027.fna	OSU002-0040.fna	83.464	45	586
OSU001-0027.fna	OSU002-0001.fna	83.4583	270	586
OSU001-0027.fna	OSU002-0043.fna	83.3293	291	586
OSU001-0027.fna	OSU002-0009.fna	83.2086	262	586
OSU001-0027.fna	OSU002-0032.fna	82.8021	272	586
OSU001-0027.fna	OSU001-0003.fna	82.3144	122	586
OSU001-0027.fna	OSU001-0014.fna	80.642	125	586
OSU001-0027.fna	OSU001-0016.fna	80.619	102	586
OSU001-0027.fna	OSU002-0021.fna	80.5494	118	586
OSU001-0027.fna	OSU001-0023.fna	80.5116	121	586
OSU001-0027.fna	OSU001-0036.fna	80.2932	126	586
OSU001-0027.fna	OSU001-0029.fna	78.6907	1	586
OSU001-0028.fna	OSU001-0028.fna	100	371	374
OSU001-0028.fna	OSU001-0018.fna	98.4964	133	374
OSU001-0028.fna	OSU001-0011.fna	91.2774	171	374
OSU001-0028.fna	OSU002-0019.fna	84.4656	104	374
OSU001-0028.fna	OSU001-0043.fna	83.9275	153	374
OSU001-0029.fna	OSU001-0029.fna	100	2	2
OSU001-0029.fna	OSU002-0002.fna	96.3341	1	2
OSU001-0029.fna	OSU001-0016.fna	85.7404	1	2
OSU001-0029.fna	OSU001-0036.fna	85.7404	1	2
OSU001-0029.fna	OSU002-0021.fna	85.7404	1	2
OSU001-0029.fna	OSU001-0023.fna	85.7404	1	2
OSU001-0029.fna	OSU002-0040.fna	77.3202	1	2
OSU001-0029.fna	OSU002-0009.fna	77.3202	1	2
OSU001-0029.fna	OSU001-0026.fna	77.3202	1	2
OSU001-0029.fna	OSU001-0027.fna	77.3202	1	2
OSU001-0029.fna	OSU002-0032.fna	77.3202	1	2
OSU001-0029.fna	OSU001-0004.fna	77.3202	1	2
OSU001-0029.fna	OSU002-0024.fna	74.8137	1	2
OSU001-0029.fna	OSU002-0048.fna	74.8137	1	2
OSU001-0029.fna	OSU002-0038.fna	74.8137	1	2
OSU001-0029.fna	OSU002-0003.fna	74.8137	1	2
OSU001-0029.fna	OSU002-0026.fna	74.8137	1	2
OSU001-0029.fna	OSU002-0037.fna	74.8137	1	2
OSU001-0029.fna	OSU002-0045.fna	74.8137	1	2
OSU001-0029.fna	OSU001-0025.fna	74.8137	1	2
OSU001-0029.fna	OSU002-0004.fna	74.8137	1	2
OSU001-0029.fna	OSU001-0041.fna	74.8137	1	2
OSU001-0030.fna	OSU001-0030.fna	100	450	452
OSU001-0030.fna	OSU002-0023.fna	99.8548	224	452
OSU001-0030.fna	OSU001-0034.fna	99.3848	125	452
OSU001-0030.fna	OSU002-0011.fna	98.8304	114	452
OSU001-0030.fna	OSU002-0012.fna	94.354	137	452
OSU001-0030.fna	OSU001-0002.fna	93.6023	52	452
OSU001-0030.fna	OSU001-0047.fna	92.6184	54	452
OSU001-0030.fna	OSU002-0035.fna	81.3404	141	452
OSU001-0030.fna	OSU001-0009.fna	81.2231	142	452
OSU001-0030.fna	OSU002-0029.fna	80.9655	101	452
OSU001-0030.fna	OSU002-0025.fna	80.8911	128	452
OSU001-0030.fna	OSU002-0031.fna	80.6701	133	452
OSU001-0031.fna	OSU001-0031.fna	100	752	763
OSU001-0031.fna	OSU002-0042.fna	94.266	141	763
OSU001-0032.fna	OSU001-0032.fna	100	465	471
OSU001-0033.fna	OSU001-0033.fna	100	297	300
OSU001-0033.fna	OSU002-0025.fna	96.2771	154	300
OSU001-0033.fna	OSU002-0031.fna	96.0527	137	300
OSU001-0033.fna	OSU002-0011.fna	81.8535	82	300
OSU001-0033.fna	OSU002-0023.fna	81.6917	89	300
OSU001-0033.fna	OSU001-0009.fna	81.2683	78	300
OSU001-0033.fna	OSU002-0035.fna	80.6287	95	300
OSU001-0033.fna	OSU002-0029.fna	79.7802	64	300
OSU001-0034.fna	OSU001-0034.fna	100	784	789
OSU001-0034.fna	OSU001-0030.fna	99.7379	122	789
OSU001-0034.fna	OSU002-0033.fna	99.3604	274	789
OSU001-0034.fna	OSU001-0017.fna	96.0802	180	789
OSU001-0034.fna	OSU001-0002.fna	95.1063	76	789
OSU001-0034.fna	OSU002-0012.fna	94.4282	176	789
OSU001-0034.fna	OSU002-0036.fna	93.0922	152	789
OSU001-0034.fna	OSU001-0047.fna	92.6173	49	789
OSU001-0035.fna	OSU001-0035.fna	100	541	553
OSU001-0035.fna	OSU001-0046.fna	97.6203	157	553
OSU001-0036.fna	OSU001-0036.fna	100	482	486
OSU001-0036.fna	OSU002-0021.fna	99.9482	364	486
OSU001-0036.fna	OSU001-0016.fna	99.8459	291	486
OSU001-0036.fna	OSU001-0023.fna	99.7651	372	486
OSU001-0036.fna	OSU001-0014.fna	99.7429	379	486
OSU001-0036.fna	OSU001-0003.fna	84.7128	146	486
OSU001-0036.fna	OSU001-0029.fna	82.997	1	486
OSU001-0036.fna	OSU001-0026.fna	82.9807	154	486
OSU001-0036.fna	OSU002-0040.fna	81.3672	24	486
OSU001-0036.fna	OSU001-0025.fna	81.0994	119	486
OSU001-0036.fna	OSU001-0027.fna	80.7756	122	486
OSU001-0036.fna	OSU002-0043.fna	80.7106	109	486
OSU001-0036.fna	OSU002-0032.fna	80.3649	97	486
OSU001-0036.fna	OSU002-0009.fna	80.3599	94	486
OSU001-0036.fna	OSU002-0039.fna	80.2361	116	486
OSU001-0036.fna	OSU002-0001.fna	80.2019	99	486
OSU001-0036.fna	OSU002-0003.fna	80.169	123	486
OSU001-0036.fna	OSU002-0037.fna	80.0651	101	486
OSU001-0036.fna	OSU001-0024.fna	79.9329	129	486
OSU001-0036.fna	OSU002-0045.fna	79.8201	99	486
OSU001-0036.fna	OSU002-0048.fna	79.8006	125	486
OSU001-0036.fna	OSU002-0026.fna	79.7712	97	486
OSU001-0036.fna	OSU002-0038.fna	79.669	136	486
OSU001-0036.fna	OSU002-0024.fna	79.3744	108	486
OSU001-0036.fna	OSU002-0004.fna	78.9537	113	486
OSU001-0038.fna	OSU001-0038.fna	100	320	321
OSU001-0038.fna	OSU002-0020.fna	79.1447	79	321
OSU001-0038.fna	OSU002-0017.fna	79.0308	91	321
OSU001-0038.fna	OSU002-0041.fna	78.7373	129	321
OSU001-0039.fna	OSU001-0039.fna	100	105	105
OSU001-0039.fna	OSU001-0001.fna	98.0294	44	105
OSU001-0040.fna	OSU001-0040.fna	100	572	576
OSU001-0040.fna	OSU001-0026.fna	95.5272	122	576
OSU001-0040.fna	OSU002-0012.fna	94.2712	98	576
OSU001-0040.fna	OSU001-0002.fna	93.6584	58	576
OSU001-0041.fna	OSU001-0041.fna	100	332	336
OSU001-0041.fna	OSU002-0037.fna	92.8415	177	336
OSU001-0041.fna	OSU001-0024.fna	92.6113	239	336
OSU001-0041.fna	OSU002-0004.fna	92.542	222	336
OSU001-0041.fna	OSU002-0030.fna	92.5152	208	336
OSU001-0041.fna	OSU002-0039.fna	92.4678	221	336
OSU001-0041.fna	OSU002-0048.fna	92.4474	222	336
OSU001-0041.fna	OSU002-0038.fna	92.3934	239	336
OSU001-0041.fna	OSU002-0024.fna	92.1785	216	336
OSU001-0041.fna	OSU002-0003.fna	92.0747	221	336
OSU001-0041.fna	OSU001-0010.fna	90.767	92	336
OSU001-0041.fna	OSU001-0025.fna	86.9519	211	336
OSU001-0041.fna	OSU001-0004.fna	86.7879	110	336
OSU001-0041.fna	OSU001-0027.fna	86.7041	204	336
OSU001-0041.fna	OSU001-0026.fna	86.5756	182	336
OSU001-0041.fna	OSU002-0040.fna	85.0275	25	336
OSU001-0041.fna	OSU002-0026.fna	84.568	151	336
OSU001-0041.fna	OSU002-0022.fna	84.2895	139	336
OSU001-0041.fna	OSU002-0045.fna	84.0343	164	336
OSU001-0041.fna	OSU002-0014.fna	83.9225	160	336
OSU001-0041.fna	OSU002-0043.fna	83.6311	155	336
OSU001-0041.fna	OSU002-0046.fna	83.0529	73	336
OSU001-0041.fna	OSU002-0009.fna	82.9383	129	336
OSU001-0041.fna	OSU002-0001.fna	82.5511	138	336
OSU001-0041.fna	OSU002-0032.fna	82.5012	162	336
OSU001-0041.fna	OSU001-0029.fna	77.0231	1	336
OSU001-0042.fna	OSU001-0042.fna	100	358	367
OSU001-0042.fna	OSU002-0016.fna	99.1731	247	367
OSU001-0043.fna	OSU001-0043.fna	100	354	360
OSU001-0043.fna	OSU002-0019.fna	97.9695	128	360
OSU001-0043.fna	OSU001-0018.fna	84.2611	77	360
OSU001-0043.fna	OSU001-0028.fna	83.7809	148	360
OSU001-0043.fna	OSU001-0011.fna	83.7401	114	360
OSU001-0044.fna	OSU001-0044.fna	100	245	245
OSU001-0044.fna	OSU002-0008.fna	99.7543	162	245
OSU001-0044.fna	OSU001-0008.fna	99.6451	198	245
OSU001-0045.fna	OSU001-0045.fna	100	336	339
OSU001-0045.fna	OSU001-0023.fna	96.5154	103	339
OSU001-0045.fna	OSU001-0001.fna	87.6118	63	339
OSU001-0045.fna	OSU001-0003.fna	83.4669	78	339
OSU001-0045.fna	OSU002-0007.fna	83.3781	125	339
OSU001-0046.fna	OSU001-0046.fna	100	506	507
OSU001-0046.fna	OSU001-0035.fna	98.2175	155	507
OSU001-0047.fna	OSU001-0047.fna	100	240	241
OSU001-0047.fna	OSU002-0047.fna	99.3165	125	241
OSU001-0047.fna	OSU002-0012.fna	97.4154	76	241
OSU001-0047.fna	OSU001-0002.fna	94.5157	45	241
OSU001-0047.fna	OSU001-0030.fna	92.6822	53	241
OSU001-0047.fna	OSU001-0034.fna	91.675	49	241
OSU001-0047.fna	OSU002-0030.fna	91.5073	49	241
OSU001-0048.fna	OSU001-0048.fna	100	464	465
OSU001-0048.fna	OSU002-0011.fna	99.5288	200	465
OSU002-0001.fna	OSU002-0001.fna	99.9999	472	478
OSU002-0001.fna	OSU002-0046.fna	98.9184	162	478
OSU002-0001.fna	OSU002-0009.fna	91.8297	306	478
OSU002-0001.fna	OSU002-0032.fna	91.6235	302	478
OSU002-0001.fna	OSU002-0040.fna	90.9911	52	478
OSU002-0001.fna	OSU002-0022.fna	88.0923	268	478
OSU002-0001.fna	OSU002-0014.fna	87.9705	257	478
OSU002-0001.fna	OSU002-0026.fna	87.9548	270	478
OSU002-0001.fna	OSU002-0045.fna	87.873	300	478
OSU002-0001.fna	OSU002-0043.fna	87.7652	276	478
OSU002-0001.fna	OSU001-0004.fna	84.0094	126	478
OSU002-0001.fna	OSU001-0027.fna	83.6185	272	478
OSU002-0001.fna	OSU001-0025.fna	83.5284	279	478
OSU002-0001.fna	OSU001-0024.fna	83.4101	273	478
OSU002-0001.fna	OSU001-0026.fna	83.3255	222	478
OSU002-0001.fna	OSU002-0030.fna	83.2946	210	478
OSU002-0001.fna	OSU002-0038.fna	83.2847	268	478
OSU002-0001.fna	OSU002-0003.fna	83.2423	249	478
OSU002-0001.fna	OSU002-0039.fna	83.1655	251	478
OSU002-0001.fna	OSU002-0037.fna	83.1084	225	478
OSU002-0001.fna	OSU002-0048.fna	83.0656	251	478
OSU002-0001.fna	OSU002-0024.fna	83.0165	226	478
OSU002-0001.fna	OSU001-0010.fna	83.0025	97	478
OSU002-0001.fna	OSU001-0006.fna	82.9724	85	478
OSU002-0001.fna	OSU001-0003.fna	82.7825	98	478
OSU002-0001.fna	OSU002-0004.fna	82.7468	254	478
OSU002-0001.fna	OSU001-0041.fna	82.578	138	478
OSU002-0001.fna	OSU001-0016.fna	81.4059	89	478
OSU002-0001.fna	OSU002-0021.fna	80.9879	100	478
OSU002-0001.fna	OSU001-0036.fna	80.063	100	478
OSU002-0002.fna	OSU002-0002.fna	100	571	574
OSU002-0002.fna	OSU001-0029.fna	84.2896	1	574
OSU002-0003.fna	OSU002-0003.fna	100	525	527
OSU002-0003.fna	OSU002-0038.fna	99.9488	508	527
OSU002-0003.fna	OSU002-0024.fna	99.9098	411	527
OSU002-0003.fna	OSU002-0048.fna	99.8929	471	527
OSU002-0003.fna	OSU002-0037.fna	92.9904	319	527
OSU002-0003.fna	OSU002-0004.fna	92.7461	340	527
OSU002-0003.fna	OSU001-0024.fna	92.2361	392	527
OSU002-0003.fna	OSU001-0041.fna	92.1608	218	527
OSU002-0003.fna	OSU002-0039.fna	92.131	343	527
OSU002-0003.fna	OSU002-0030.fna	91.9576	300	527
OSU002-0003.fna	OSU001-0010.fna	88.1684	146	527
OSU002-0003.fna	OSU001-0004.fna	87.1653	158	527
OSU002-0003.fna	OSU001-0025.fna	87.0573	343	527
OSU002-0003.fna	OSU001-0027.fna	86.817	354	527
OSU002-0003.fna	OSU001-0026.fna	85.8052	273	527
OSU002-0003.fna	OSU002-0026.fna	85.777	263	527
OSU002-0003.fna	OSU002-0045.fna	85.6317	294	527
OSU002-0003.fna	OSU002-0014.fna	85.1651	262	527
OSU002-0003.fna	OSU002-0022.fna	85.0196	255	527
OSU002-0003.fna	OSU002-0040.fna	84.6271	51	527
OSU002-0003.fna	OSU002-0043.fna	83.9549	267	527
OSU002-0003.fna	OSU002-0009.fna	83.543	258	527
OSU002-0003.fna	OSU002-0032.fna	83.4842	257	527
OSU002-0003.fna	OSU002-0046.fna	83.0892	108	527
OSU002-0003.fna	OSU002-0001.fna	82.9991	256	527
OSU002-0003.fna	OSU001-0016.fna	81.4785	95	527
OSU002-0003.fna	OSU001-0003.fna	81.3113	113	527
OSU002-0003.fna	OSU001-0014.fna	81.0339	107	527
OSU002-0003.fna	OSU002-0021.fna	80.9407	109	527
OSU002-0003.fna	OSU001-0036.fna	80.1215	116	527
OSU002-0003.fna	OSU001-0023.fna	80.0135	109	527
OSU002-0003.fna	OSU001-0029.fna	76.9185	1	527
OSU002-0004.fna	OSU002-0004.fna	100	532	538
OSU002-0004.fna	OSU002-0037.fna	93.5807	322	538
OSU002-0004.fna	OSU002-0038.fna	92.9767	395	538
OSU002-0004.fna	OSU002-0048.fna	92.7823	368	538
OSU002-0004.fna	OSU002-0024.fna	92.64	331	538
OSU002-0004.fna	OSU002-0003.fna	92.6085	343	538
OSU002-0004.fna	OSU001-0041.fna	92.3709	226	538
OSU002-0004.fna	OSU002-0039.fna	92.1201	325	538
OSU002-0004.fna	OSU001-0024.fna	92.0156	375	538
OSU002-0004.fna	OSU002-0030.fna	91.8782	273	538
OSU002-0004.fna	OSU001-0010.fna	91.3448	142	538
OSU002-0004.fna	OSU001-0004.fna	87.0373	152	538
OSU002-0004.fna	OSU001-0025.fna	87.0145	328	538
OSU002-0004.fna	OSU001-0027.fna	86.6077	335	538
OSU002-0004.fna	OSU001-0026.fna	85.4275	258	538
OSU002-0004.fna	OSU002-0026.fna	85.3301	253	538
OSU002-0004.fna	OSU002-0040.fna	85.0376	43	538
OSU002-0004.fna	OSU002-0022.fna	84.9808	235	538
OSU002-0004.fna	OSU002-0045.fna	84.8964	284	538
OSU002-0004.fna	OSU002-0014.fna	84.6659	242	538
OSU002-0004.fna	OSU002-0043.fna	83.793	233	538
OSU002-0004.fna	OSU002-0009.fna	83.3258	219	538
OSU002-0004.fna	OSU002-0032.fna	83.2435	238	538
OSU002-0004.fna	OSU002-0001.fna	83.2052	233	538
OSU002-0004.fna	OSU002-0046.fna	83.0525	115	538
OSU002-0004.fna	OSU001-0016.fna	80.1159	94	538
OSU002-0004.fna	OSU002-0021.fna	79.7925	101	538
OSU002-0004.fna	OSU001-0036.fna	79.0903	99	538
OSU002-0005.fna	OSU002-0005.fna	100	496	500
OSU002-0005.fna	OSU001-0005.fna	95.7457	306	500
OSU002-0005.fna	OSU001-0007.fna	95.7279	331	500
OSU002-0005.fna	OSU001-0009.fna	95.6311	266	500
OSU002-0005.fna	OSU001-0013.fna	95.6041	350	500
OSU002-0005.fna	OSU002-0040.fna	79.9793	18	500
OSU002-0005.fna	OSU001-0024.fna	79.5778	106	500
OSU002-0005.fna	OSU002-0038.fna	79.4152	100	500
OSU002-0006.fna	OSU002-0006.fna	100	377	383
OSU002-0006.fna	OSU001-0012.fna	99.2505	224	383
OSU002-0006.fna	OSU001-0021.fna	99.0192	213	383
OSU002-0006.fna	OSU002-0046.fna	98.9039	171	383
OSU002-0007.fna	OSU002-0007.fna	100	510	514
OSU002-0007.fna	OSU001-0014.fna	91.0896	111	514
OSU002-0007.fna	OSU001-0003.fna	90.8209	198	514
OSU002-0007.fna	OSU001-0045.fna	83.6479	120	514
OSU002-0007.fna	OSU001-0023.fna	83.1874	131	514
OSU002-0008.fna	OSU002-0008.fna	100	251	254
OSU002-0008.fna	OSU001-0008.fna	99.7637	196	254
OSU002-0008.fna	OSU001-0044.fna	99.5492	160	254
OSU002-0009.fna	OSU002-0009.fna	100	461	462
OSU002-0009.fna	OSU002-0032.fna	99.7777	344	462
OSU002-0009.fna	OSU002-0040.fna	99.2016	59	462
OSU002-0009.fna	OSU002-0001.fna	91.8518	304	462
OSU002-0009.fna	OSU002-0046.fna	91.1043	133	462
OSU002-0009.fna	OSU002-0022.fna	88.8608	249	462
OSU002-0009.fna	OSU002-0026.fna	88.5609	248	462
OSU002-0009.fna	OSU002-0043.fna	88.2056	293	462
OSU002-0009.fna	OSU002-0045.fna	88.1688	286	462
OSU002-0009.fna	OSU002-0014.fna	88.1225	238	462
OSU002-0009.fna	OSU001-0026.fna	83.8135	193	462
OSU002-0009.fna	OSU001-0004.fna	83.8056	116	462
OSU002-0009.fna	OSU002-0003.fna	83.7977	250	462
OSU002-0009.fna	OSU002-0048.fna	83.6696	246	462
OSU002-0009.fna	OSU001-0025.fna	83.6692	244	462
OSU002-0009.fna	OSU002-0038.fna	83.6615	265	462
OSU002-0009.fna	OSU002-0037.fna	83.6128	211	462
OSU002-0009.fna	OSU002-0004.fna	83.4674	217	462
OSU002-0009.fna	OSU001-0027.fna	83.3661	253	462
OSU002-0009.fna	OSU002-0024.fna	83.3203	220	462
OSU002-0009.fna	OSU002-0039.fna	83.2022	232	462
OSU002-0009.fna	OSU001-0024.fna	83.0044	266	462
OSU002-0009.fna	OSU002-0030.fna	82.9564	217	462
OSU002-0009.fna	OSU001-0041.fna	82.9356	127	462
OSU002-0009.fna	OSU001-0010.fna	82.0518	94	462
OSU002-0009.fna	OSU001-0016.fna	82.0485	83	462
OSU002-0009.fna	OSU001-0029.fna	74.5154	1	462
OSU002-0011.fna	OSU002-0011.fna	100	718	727
OSU002-0011.fna	OSU002-0023.fna	99.7788	190	727
OSU002-0011.fna	OSU001-0048.fna	99.0448	206	727
OSU002-0011.fna	OSU001-0030.fna	98.7311	112	727
OSU002-0011.fna	OSU002-0029.fna	81.9027	73	727
OSU002-0011.fna	OSU001-0033.fna	81.7467	84	727
OSU002-0011.fna	OSU002-0031.fna	81.6418	111	727
OSU002-0011.fna	OSU002-0035.fna	81.495	135	727
OSU002-0011.fna	OSU002-0025.fna	81.3309	129	727
OSU002-0012.fna	OSU002-0012.fna	100	243	243
OSU002-0012.fna	OSU001-0026.fna	99.6462	95	243
OSU002-0012.fna	OSU001-0002.fna	98.5539	102	243
OSU002-0012.fna	OSU001-0006.fna	98.437	106	243
OSU002-0012.fna	OSU001-0047.fna	97.6666	72	243
OSU002-0012.fna	OSU001-0034.fna	94.5697	172	243
OSU002-0012.fna	OSU001-0040.fna	94.449	100	243
OSU002-0012.fna	OSU001-0030.fna	94.2727	135	243
OSU002-0012.fna	OSU002-0030.fna	93.6005	106	243
OSU002-0013.fna	OSU002-0013.fna	100	312	316
OSU002-0013.fna	OSU002-0015.fna	98.4328	185	316
OSU002-0013.fna	OSU002-0028.fna	97.3382	111	316
OSU002-0014.fna	OSU002-0014.fna	99.9999	450	454
OSU002-0014.fna	OSU002-0026.fna	99.6022	345	454
OSU002-0014.fna	OSU002-0045.fna	99.4517	401	454
OSU002-0014.fna	OSU002-0022.fna	93.4069	264	454
OSU002-0014.fna	OSU002-0043.fna	91.3814	294	454
OSU002-0014.fna	OSU002-0032.fna	88.248	274	454
OSU002-0014.fna	OSU002-0009.fna	87.8924	253	454
OSU002-0014.fna	OSU002-0046.fna	87.8787	119	454
OSU002-0014.fna	OSU002-0001.fna	87.828	256	454
OSU002-0014.fna	OSU002-0040.fna	86.834	36	454
OSU002-0014.fna	OSU002-0037.fna	84.9274	250	454
OSU002-0014.fna	OSU001-0004.fna	84.9216	126	454
OSU002-0014.fna	OSU002-0003.fna	84.8715	259	454
OSU002-0014.fna	OSU002-0024.fna	84.7431	250	454
OSU002-0014.fna	OSU002-0038.fna	84.5989	277	454
OSU002-0014.fna	OSU002-0048.fna	84.5633	274	454
OSU002-0014.fna	OSU001-0041.fna	84.4908	158	454
OSU002-0014.fna	OSU002-0004.fna	84.4128	244	454
OSU002-0014.fna	OSU001-0024.fna	84.4036	271	454
OSU002-0014.fna	OSU002-0039.fna	84.2187	258	454
OSU002-0014.fna	OSU001-0010.fna	84.1472	84	454
OSU002-0014.fna	OSU001-0025.fna	84.0231	267	454
OSU002-0014.fna	OSU002-0030.fna	83.8656	212	454
OSU002-0014.fna	OSU001-0027.fna	83.8118	268	454
OSU002-0014.fna	OSU001-0026.fna	83.3359	204	454
OSU002-0015.fna	OSU002-0015.fna	100	567	575
OSU002-0015.fna	OSU002-0028.fna	98.7567	200	575
OSU002-0015.fna	OSU002-0013.fna	98.3825	185	575
OSU002-0016.fna	OSU002-0016.fna	100	546	547
OSU002-0016.fna	OSU001-0042.fna	99.1276	250	547
OSU002-0017.fna	OSU002-0017.fna	100	437	439
OSU002-0017.fna	OSU002-0041.fna	99.764	357	439
OSU002-0017.fna	OSU002-0020.fna	99.1857	256	439
OSU002-0017.fna	OSU002-0044.fna	87.8757	183	439
OSU002-0017.fna	OSU001-0038.fna	78.8601	92	439
OSU002-0019.fna	OSU002-0019.fna	99.9999	241	245
OSU002-0019.fna	OSU001-0043.fna	98.4901	119	245
OSU002-0019.fna	OSU001-0018.fna	84.3885	67	245
OSU002-0019.fna	OSU001-0028.fna	84.3453	102	245
OSU002-0019.fna	OSU001-0011.fna	83.5147	82	245
OSU002-0020.fna	OSU002-0020.fna	100	362	367
OSU002-0020.fna	OSU002-0041.fna	99.6335	322	367
OSU002-0020.fna	OSU002-0017.fna	99.3494	259	367
OSU002-0020.fna	OSU002-0044.fna	87.9955	139	367
OSU002-0020.fna	OSU001-0038.fna	79.0892	69	367
OSU002-0021.fna	OSU002-0021.fna	100	497	499
OSU002-0021.fna	OSU001-0036.fna	99.8746	364	499
OSU002-0021.fna	OSU001-0016.fna	99.8561	289	499
OSU002-0021.fna	OSU001-0014.fna	99.8127	386	499
OSU002-0021.fna	OSU001-0023.fna	99.7478	365	499
OSU002-0021.fna	OSU001-0029.fna	84.9874	1	499
OSU002-0021.fna	OSU001-0003.fna	84.9459	135	499
OSU002-0021.fna	OSU001-0026.fna	83.5689	172	499
OSU002-0021.fna	OSU001-0004.fna	82.3407	55	499
OSU002-0021.fna	OSU002-0043.fna	81.9725	111	499
OSU002-0021.fna	OSU001-0025.fna	81.5729	119	499
OSU002-0021.fna	OSU002-0001.fna	81.2267	101	499
OSU002-0021.fna	OSU002-0022.fna	81.2141	91	499
OSU002-0021.fna	OSU002-0030.fna	80.9529	102	499
OSU002-0021.fna	OSU002-0003.fna	80.928	126	499
OSU002-0021.fna	OSU001-0027.fna	80.9124	121	499
OSU002-0021.fna	OSU002-0009.fna	80.8207	106	499
OSU002-0021.fna	OSU002-0037.fna	80.8072	101	499
OSU002-0021.fna	OSU002-0048.fna	80.7482	132	499
OSU002-0021.fna	OSU002-0032.fna	80.7337	106	499
OSU002-0021.fna	OSU002-0038.fna	80.7268	143	499
OSU002-0021.fna	OSU001-0024.fna	80.7023	132	499
OSU002-0021.fna	OSU002-0024.fna	80.5578	114	499
OSU002-0021.fna	OSU002-0014.fna	80.5573	97	499
OSU002-0021.fna	OSU002-0039.fna	80.4664	116	499
OSU002-0021.fna	OSU002-0045.fna	80.4169	115	499
OSU002-0021.fna	OSU002-0026.fna	80.3179	102	499
OSU002-0021.fna	OSU002-0040.fna	80.2483	28	499
OSU002-0021.fna	OSU002-0004.fna	79.7419	111	499
OSU002-0022.fna	OSU002-0022.fna	100	425	428
OSU002-0022.fna	OSU002-0014.fna	93.3888	271	428
OSU002-0022.fna	OSU002-0045.fna	93.2075	300	428
OSU002-0022.fna	OSU002-0026.fna	92.9216	268	428
OSU002-0022.fna	OSU002-0043.fna	90.5467	257	428
OSU002-0022.fna	OSU002-0032.fna	89.0265	249	428
OSU002-0022.fna	OSU002-0040.fna	88.9796	48	428
OSU002-0022.fna	OSU002-0009.fna	88.6691	263	428
OSU002-0022.fna	OSU002-0001.fna	88.1325	251	428
OSU002-0022.fna	OSU002-0046.fna	88.0785	96	428
OSU002-0022.fna	OSU002-0003.fna	85.3786	259	428
OSU002-0022.fna	OSU002-0037.fna	85.1773	225	428
OSU002-0022.fna	OSU002-0024.fna	85.146	241	428
OSU002-0022.fna	OSU002-0048.fna	85.0471	273	428
OSU002-0022.fna	OSU002-0038.fna	85.0363	284	428
OSU002-0022.fna	OSU002-0004.fna	84.9976	239	428
OSU002-0022.fna	OSU001-0025.fna	84.8794	258	428
OSU002-0022.fna	OSU002-0039.fna	84.5865	217	428
OSU002-0022.fna	OSU001-0004.fna	84.5805	128	428
OSU002-0022.fna	OSU001-0041.fna	84.498	143	428
OSU002-0022.fna	OSU001-0024.fna	84.3338	257	428
OSU002-0022.fna	OSU001-0027.fna	84.1599	261	428
OSU002-0022.fna	OSU002-0030.fna	83.9998	196	428
OSU002-0022.fna	OSU001-0026.fna	83.9789	209	428
OSU002-0022.fna	OSU001-0010.fna	83.7893	103	428
OSU002-0022.fna	OSU002-0021.fna	81.5075	88	428
OSU002-0022.fna	OSU001-0014.fna	81.4362	87	428
OSU002-0023.fna	OSU002-0023.fna	100	412	415
OSU002-0023.fna	OSU002-0011.fna	99.5919	190	415
OSU002-0023.fna	OSU001-0030.fna	99.5634	222	415
OSU002-0023.fna	OSU001-0009.fna	82.1167	188	415
OSU002-0023.fna	OSU002-0031.fna	81.6771	177	415
OSU002-0023.fna	OSU002-0035.fna	81.6112	200	415
OSU002-0023.fna	OSU001-0033.fna	81.3916	100	415
OSU002-0023.fna	OSU002-0029.fna	81.2333	147	415
OSU002-0023.fna	OSU002-0025.fna	81.0175	189	415
OSU002-0024.fna	OSU002-0024.fna	100	488	493
OSU002-0024.fna	OSU002-0038.fna	99.9623	475	493
OSU002-0024.fna	OSU002-0048.fna	99.8829	438	493
OSU002-0024.fna	OSU002-0003.fna	99.8281	412	493
OSU002-0024.fna	OSU002-0004.fna	92.8508	333	493
OSU002-0024.fna	OSU002-0037.fna	92.8126	306	493
OSU002-0024.fna	OSU001-0041.fna	92.213	215	493
OSU002-0024.fna	OSU001-0024.fna	92.1864	361	493
OSU002-0024.fna	OSU002-0030.fna	91.991	273	493
OSU002-0024.fna	OSU002-0039.fna	91.9441	325	493
OSU002-0024.fna	OSU001-0010.fna	88.5119	136	493
OSU002-0024.fna	OSU001-0004.fna	86.8487	159	493
OSU002-0024.fna	OSU001-0025.fna	86.8015	333	493
OSU002-0024.fna	OSU001-0027.fna	86.5442	342	493
OSU002-0024.fna	OSU001-0026.fna	85.7754	249	493
OSU002-0024.fna	OSU002-0026.fna	85.3482	248	493
OSU002-0024.fna	OSU002-0045.fna	85.2107	287	493
OSU002-0024.fna	OSU002-0022.fna	85.096	237	493
OSU002-0024.fna	OSU002-0040.fna	84.935	47	493
OSU002-0024.fna	OSU002-0014.fna	84.7794	258	493
OSU002-0024.fna	OSU002-0043.fna	83.9408	254	493
OSU002-0024.fna	OSU002-0009.fna	83.272	222	493
OSU002-0024.fna	OSU002-0032.fna	83.073	251	493
OSU002-0024.fna	OSU002-0001.fna	82.8841	226	493
OSU002-0024.fna	OSU001-0016.fna	80.9225	84	493
OSU002-0024.fna	OSU002-0021.fna	80.4903	111	493
OSU002-0024.fna	OSU001-0014.fna	80.111	104	493
OSU002-0024.fna	OSU001-0023.fna	79.5749	104	493
OSU002-0024.fna	OSU001-0036.fna	79.5304	107	493
OSU002-0024.fna	OSU001-0029.fna	76.9445	1	493
OSU002-0025.fna	OSU002-0025.fna	100	371	374
OSU002-0025.fna	OSU002-0031.fna	99.8832	271	374
OSU002-0025.fna	OSU001-0033.fna	95.9533	158	374
OSU002-0025.fna	OSU001-0009.fna	81.7172	164	374
OSU002-0025.fna	OSU002-0035.fna	81.6254	180	374
OSU002-0025.fna	OSU002-0011.fna	81.5999	126	374
OSU002-0025.fna	OSU002-0023.fna	81.3878	180	374
OSU002-0025.fna	OSU001-0030.fna	81.2148	123	374
OSU002-0025.fna	OSU002-0029.fna	80.297	110	374
OSU002-0026.fna	OSU002-0026.fna	99.9999	458	464
OSU002-0026.fna	OSU002-0045.fna	99.8622	403	464
OSU002-0026.fna	OSU002-0014.fna	99.649	345	464
OSU002-0026.fna	OSU002-0022.fna	93.0558	267	464
OSU002-0026.fna	OSU002-0043.fna	90.9517	288	464
OSU002-0026.fna	OSU002-0032.fna	88.6278	254	464
OSU002-0026.fna	OSU002-0009.fna	88.2962	264	464
OSU002-0026.fna	OSU002-0040.fna	88.2761	55	464
OSU002-0026.fna	OSU002-0001.fna	87.9594	264	464
OSU002-0026.fna	OSU002-0046.fna	87.9007	124	464
OSU002-0026.fna	OSU002-0003.fna	85.7088	269	464
OSU002-0026.fna	OSU002-0038.fna	85.6868	279	464
OSU002-0026.fna	OSU002-0048.fna	85.6028	278	464
OSU002-0026.fna	OSU002-0037.fna	85.554	244	464
OSU002-0026.fna	OSU002-0004.fna	85.3131	252	464
OSU002-0026.fna	OSU002-0024.fna	85.2773	247	464
OSU002-0026.fna	OSU001-0041.fna	85.0503	153	464
OSU002-0026.fna	OSU002-0039.fna	84.701	264	464
OSU002-0026.fna	OSU001-0024.fna	84.6413	285	464
OSU002-0026.fna	OSU002-0030.fna	84.5341	211	464
OSU002-0026.fna	OSU001-0004.fna	84.4869	114	464
OSU002-0026.fna	OSU001-0025.fna	84.4553	276	464
OSU002-0026.fna	OSU001-0027.fna	84.015	279	464
OSU002-0026.fna	OSU001-0026.fna	83.6192	214	464
OSU002-0026.fna	OSU001-0010.fna	83.3596	96	464
OSU002-0026.fna	OSU001-0029.fna	74.8976	1	464
OSU002-0027.fna	OSU002-0027.fna	100	60	61
OSU002-0028.fna	OSU002-0028.fna	100	586	596
OSU002-0028.fna	OSU002-0015.fna	98.6252	200	596
OSU002-0028.fna	OSU002-0013.fna	97.6214	109	596
OSU002-0028.fna	OSU002-0040.fna	87.0912	24	596
OSU002-0029.fna	OSU002-0029.fna	100	356	360
OSU002-0029.fna	OSU002-0035.fna	91.6665	218	360
OSU002-0029.fna	OSU001-0009.fna	87.845	186	360
OSU002-0029.fna	OSU002-0023.fna	81.8977	148	360
OSU002-0029.fna	OSU002-0011.fna	81.2345	80	360
OSU002-0029.fna	OSU002-0031.fna	81.0658	127	360
OSU002-0029.fna	OSU001-0030.fna	80.6976	107	360
OSU002-0029.fna	OSU002-0025.fna	80.5708	111	360
OSU002-0029.fna	OSU001-0033.fna	79.3538	63	360
OSU002-0030.fna	OSU002-0030.fna	100	584	588
OSU002-0030.fna	OSU001-0024.fna	99.896	425	588
OSU002-0030.fna	OSU002-0039.fna	99.7986	367	588
OSU002-0030.fna	OSU002-0012.fna	93.3759	110	588
OSU002-0030.fna	OSU001-0041.fna	92.7226	201	588
OSU002-0030.fna	OSU001-0002.fna	92.324	53	588
OSU002-0030.fna	OSU002-0038.fna	92.2294	332	588
OSU002-0030.fna	OSU002-0048.fna	92.1314	305	588
OSU002-0030.fna	OSU002-0003.fna	92.018	306	588
OSU002-0030.fna	OSU002-0024.fna	91.9826	275	588
OSU002-0030.fna	OSU002-0004.fna	91.8723	268	588
OSU002-0030.fna	OSU002-0037.fna	91.5467	245	588
OSU002-0030.fna	OSU001-0047.fna	90.4803	52	588
OSU002-0030.fna	OSU001-0010.fna	90.1034	136	588
OSU002-0030.fna	OSU001-0026.fna	87.4128	306	588
OSU002-0030.fna	OSU001-0025.fna	87.2125	300	588
OSU002-0030.fna	OSU001-0004.fna	87.1393	148	588
OSU002-0030.fna	OSU001-0027.fna	86.9324	310	588
OSU002-0030.fna	OSU001-0006.fna	85.7336	117	588
OSU002-0030.fna	OSU002-0026.fna	84.5304	211	588
OSU002-0030.fna	OSU002-0045.fna	84.3722	238	588
OSU002-0030.fna	OSU002-0014.fna	83.896	211	588
OSU002-0030.fna	OSU002-0022.fna	83.8378	193	588
OSU002-0030.fna	OSU002-0043.fna	83.4747	222	588
OSU002-0030.fna	OSU002-0001.fna	83.0819	221	588
OSU002-0030.fna	OSU002-0009.fna	83.0184	214	588
OSU002-0030.fna	OSU002-0032.fna	82.7794	227	588
OSU002-0030.fna	OSU002-0040.fna	82.587	34	588
OSU002-0030.fna	OSU001-0016.fna	81.2295	87	588
OSU002-0031.fna	OSU002-0031.fna	100	383	384
OSU002-0031.fna	OSU002-0025.fna	99.8002	272	384
OSU002-0031.fna	OSU001-0033.fna	95.8019	137	384
OSU002-0031.fna	OSU001-0009.fna	81.8501	177	384
OSU002-0031.fna	OSU002-0023.fna	81.8285	175	384
OSU002-0031.fna	OSU002-0011.fna	81.6251	115	384
OSU002-0031.fna	OSU002-0035.fna	81.5143	204	384
OSU002-0031.fna	OSU001-0030.fna	80.9517	126	384
OSU002-0031.fna	OSU002-0029.fna	80.9288	135	384
OSU002-0032.fna	OSU002-0032.fna	100	480	483
OSU002-0032.fna	OSU002-0009.fna	99.5315	347	483
OSU002-0032.fna	OSU002-0040.fna	99.0757	61	483
OSU002-0032.fna	OSU002-0001.fna	91.6027	297	483
OSU002-0032.fna	OSU002-0022.fna	88.9731	251	483
OSU002-0032.fna	OSU002-0026.fna	88.3122	260	483
OSU002-0032.fna	OSU002-0045.fna	88.2896	322	483
OSU002-0032.fna	OSU002-0014.fna	88.2486	267	483
OSU002-0032.fna	OSU002-0043.fna	87.9648	301	483
OSU002-0032.fna	OSU002-0003.fna	83.7388	261	483
OSU002-0032.fna	OSU001-0026.fna	83.6993	215	483
OSU002-0032.fna	OSU001-0025.fna	83.6714	270	483
OSU002-0032.fna	OSU001-0004.fna	83.5579	133	483
OSU002-0032.fna	OSU002-0037.fna	83.5568	221	483
OSU002-0032.fna	OSU002-0048.fna	83.5424	275	483
OSU002-0032.fna	OSU002-0038.fna	83.4312	300	483
OSU002-0032.fna	OSU002-0024.fna	83.2048	245	483
OSU002-0032.fna	OSU001-0027.fna	83.1706	272	483
OSU002-0032.fna	OSU002-0039.fna	83.1662	251	483
OSU002-0032.fna	OSU002-0004.fna	83.155	240	483
OSU002-0032.fna	OSU001-0024.fna	83.0532	292	483
OSU002-0032.fna	OSU002-0030.fna	82.9157	227	483
OSU002-0032.fna	OSU001-0041.fna	82.6889	157	483
OSU002-0032.fna	OSU001-0003.fna	82.5121	106	483
OSU002-0032.fna	OSU001-0010.fna	82.4102	96	483
OSU002-0032.fna	OSU001-0016.fna	81.5732	83	483
OSU002-0032.fna	OSU002-0021.fna	81.1854	97	483
OSU002-0032.fna	OSU001-0029.fna	77.1295	1	483
OSU002-0033.fna	OSU002-0033.fna	100	561	564
OSU002-0033.fna	OSU001-0034.fna	99.2552	276	564
OSU002-0033.fna	OSU001-0017.fna	96.6592	291	564
OSU002-0033.fna	OSU002-0036.fna	93.4593	221	564
OSU002-0034.fna	OSU002-0034.fna	100	171	171
OSU002-0035.fna	OSU002-0035.fna	100	474	479
OSU002-0035.fna	OSU002-0029.fna	91.5308	218	479
OSU002-0035.fna	OSU001-0009.fna	87.744	288	479
OSU002-0035.fna	OSU002-0023.fna	81.5958	199	479
OSU002-0035.fna	OSU002-0031.fna	81.3876	198	479
OSU002-0035.fna	OSU001-0030.fna	81.3053	140	479
OSU002-0035.fna	OSU002-0025.fna	81.2967	183	479
OSU002-0035.fna	OSU002-0011.fna	81.1321	136	479
OSU002-0035.fna	OSU001-0033.fna	80.2122	98	479
OSU002-0036.fna	OSU002-0036.fna	100	611	614
OSU002-0036.fna	OSU002-0033.fna	92.9118	234	614
OSU002-0036.fna	OSU001-0034.fna	92.5514	157	614
OSU002-0036.fna	OSU001-0017.fna	90.8063	183	614
OSU002-0037.fna	OSU002-0037.fna	100	436	442
OSU002-0037.fna	OSU002-0004.fna	93.5851	327	442
OSU002-0037.fna	OSU002-0038.fna	93.173	362	442
OSU002-0037.fna	OSU002-0003.fna	93.1178	324	442
OSU002-0037.fna	OSU002-0048.fna	93.0805	350	442
OSU002-0037.fna	OSU002-0024.fna	92.9643	310	442
OSU002-0037.fna	OSU001-0041.fna	92.3884	190	442
OSU002-0037.fna	OSU001-0024.fna	92.0781	337	442
OSU002-0037.fna	OSU002-0039.fna	92.0024	310	442
OSU002-0037.fna	OSU002-0030.fna	91.2864	252	442
OSU002-0037.fna	OSU002-0027.fna	90.6696	13	442
OSU002-0037.fna	OSU001-0010.fna	88.6334	123	442
OSU002-0037.fna	OSU001-0004.fna	87.2806	150	442
OSU002-0037.fna	OSU001-0025.fna	87.0783	306	442
OSU002-0037.fna	OSU001-0027.fna	86.5166	320	442
OSU002-0037.fna	OSU002-0026.fna	85.7924	234	442
OSU002-0037.fna	OSU002-0040.fna	85.3348	38	442
OSU002-0037.fna	OSU001-0026.fna	85.196	236	442
OSU002-0037.fna	OSU002-0014.fna	85.0524	245	442
OSU002-0037.fna	OSU002-0045.fna	84.9274	271	442
OSU002-0037.fna	OSU002-0022.fna	84.879	226	442
OSU002-0037.fna	OSU002-0043.fna	83.9964	229	442
OSU002-0037.fna	OSU002-0009.fna	83.2845	207	442
OSU002-0037.fna	OSU002-0046.fna	83.2485	101	442
OSU002-0037.fna	OSU002-0001.fna	83.2368	220	442
OSU002-0037.fna	OSU002-0032.fna	83.2299	224	442
OSU002-0037.fna	OSU001-0016.fna	80.95	83	442
OSU002-0037.fna	OSU001-0014.fna	80.6706	97	442
OSU002-0037.fna	OSU001-0036.fna	80.3303	96	442
OSU002-0037.fna	OSU001-0023.fna	80.2624	95	442
OSU002-0037.fna	OSU002-0021.fna	80.2216	101	442
OSU002-0037.fna	OSU001-0013.fna	79.699	91	442
OSU002-0037.fna	OSU001-0029.fna	74.6763	1	442
OSU002-0038.fna	OSU002-0038.fna	100	597	599
OSU002-0038.fna	OSU002-0024.fna	99.9304	473	599
OSU002-0038.fna	OSU002-0048.fna	99.9275	539	599
OSU002-0038.fna	OSU002-0003.fna	99.9191	512	599
OSU002-0038.fna	OSU002-0037.fna	92.9157	356	599
OSU002-0038.fna	OSU002-0004.fna	92.8234	392	599
OSU002-0038.fna	OSU001-0024.fna	92.3289	448	599
OSU002-0038.fna	OSU001-0041.fna	92.3157	240	599
OSU002-0038.fna	OSU002-0039.fna	92.2519	389	599
OSU002-0038.fna	OSU002-0030.fna	92.0853	339	599
OSU002-0038.fna	OSU001-0010.fna	88.4939	155	599
OSU002-0038.fna	OSU001-0025.fna	86.9109	399	599
OSU002-0038.fna	OSU001-0004.fna	86.7178	188	599
OSU002-0038.fna	OSU001-0027.fna	86.6908	393	599
OSU002-0038.fna	OSU001-0026.fna	85.6046	313	599
OSU002-0038.fna	OSU002-0026.fna	85.5039	292	599
OSU002-0038.fna	OSU002-0040.fna	85.406	50	599
OSU002-0038.fna	OSU002-0045.fna	85.3758	331	599
OSU002-0038.fna	OSU002-0022.fna	85.1021	286	599
OSU002-0038.fna	OSU002-0014.fna	84.8086	292	599
OSU002-0038.fna	OSU002-0043.fna	83.9961	296	599
OSU002-0038.fna	OSU002-0009.fna	83.6556	264	599
OSU002-0038.fna	OSU002-0032.fna	83.3097	300	599
OSU002-0038.fna	OSU002-0001.fna	83.0521	277	599
OSU002-0038.fna	OSU002-0046.fna	82.8976	118	599
OSU002-0038.fna	OSU001-0016.fna	81.218	109	599
OSU002-0038.fna	OSU001-0003.fna	80.9728	123	599
OSU002-0038.fna	OSU002-0021.fna	80.5877	128	599
OSU002-0038.fna	OSU001-0014.fna	80.5086	125	599
OSU002-0038.fna	OSU001-0036.fna	79.806	133	599
OSU002-0038.fna	OSU001-0023.fna	79.4157	132	599
OSU002-0038.fna	OSU001-0029.fna	76.9185	1	599
OSU002-0039.fna	OSU002-0039.fna	100	496	499
OSU002-0039.fna	OSU001-0024.fna	99.9767	489	499
OSU002-0039.fna	OSU002-0030.fna	99.8317	365	499
OSU002-0039.fna	OSU001-0041.fna	92.6154	217	499
OSU002-0039.fna	OSU002-0048.fna	92.432	358	499
OSU002-0039.fna	OSU002-0038.fna	92.2713	381	499
OSU002-0039.fna	OSU002-0024.fna	92.2263	327	499
OSU002-0039.fna	OSU002-0004.fna	92.1072	334	499
OSU002-0039.fna	OSU002-0037.fna	92.0537	304	499
OSU002-0039.fna	OSU002-0003.fna	92.0502	345	499
OSU002-0039.fna	OSU001-0010.fna	91.2131	143	499
OSU002-0039.fna	OSU001-0027.fna	87.1474	360	499
OSU002-0039.fna	OSU001-0004.fna	87.1097	173	499
OSU002-0039.fna	OSU001-0025.fna	87.0753	354	499
OSU002-0039.fna	OSU001-0026.fna	85.8606	264	499
OSU002-0039.fna	OSU002-0026.fna	84.5344	263	499
OSU002-0039.fna	OSU002-0045.fna	84.5313	284	499
OSU002-0039.fna	OSU002-0014.fna	84.3356	251	499
OSU002-0039.fna	OSU002-0022.fna	84.093	223	499
OSU002-0039.fna	OSU002-0046.fna	83.6612	108	499
OSU002-0039.fna	OSU002-0043.fna	83.4054	245	499
OSU002-0039.fna	OSU002-0001.fna	83.2454	244	499
OSU002-0039.fna	OSU002-0040.fna	83.0865	42	499
OSU002-0039.fna	OSU002-0009.fna	82.9544	231	499
OSU002-0039.fna	OSU002-0032.fna	82.6592	253	499
OSU002-0039.fna	OSU001-0016.fna	80.8663	94	499
OSU002-0039.fna	OSU001-0014.fna	80.696	107	499
OSU002-0039.fna	OSU001-0023.fna	80.5236	102	499
OSU002-0039.fna	OSU001-0036.fna	80.4287	105	499
OSU002-0040.fna	OSU002-0040.fna	100	82	82
OSU002-0040.fna	OSU002-0032.fna	99.5431	63	82
OSU002-0040.fna	OSU002-0009.fna	99.2796	63	82
OSU002-0040.fna	OSU002-0001.fna	90.9377	53	82
OSU002-0040.fna	OSU002-0046.fna	89.7413	18	82
OSU002-0040.fna	OSU002-0022.fna	88.9529	48	82
OSU002-0040.fna	OSU002-0045.fna	88.8383	53	82
OSU002-0040.fna	OSU002-0026.fna	88.5396	51	82
OSU002-0040.fna	OSU002-0043.fna	87.6947	49	82
OSU002-0040.fna	OSU002-0014.fna	87.3349	35	82
OSU002-0040.fna	OSU002-0028.fna	87.0976	24	82
OSU002-0040.fna	OSU002-0037.fna	85.5101	38	82
OSU002-0040.fna	OSU001-0025.fna	85.0348	51	82
OSU002-0040.fna	OSU002-0048.fna	84.9615	51	82
OSU002-0040.fna	OSU002-0038.fna	84.599	53	82
OSU002-0040.fna	OSU001-0026.fna	84.5577	35	82
OSU002-0040.fna	OSU002-0024.fna	84.4767	44	82
OSU002-0040.fna	OSU001-0041.fna	84.3924	24	82
OSU002-0040.fna	OSU002-0003.fna	84.3665	53	82
OSU002-0040.fna	OSU002-0004.fna	84.2553	41	82
OSU002-0040.fna	OSU001-0027.fna	83.7882	41	82
OSU002-0040.fna	OSU001-0024.fna	83.7872	44	82
OSU002-0040.fna	OSU001-0004.fna	83.7454	20	82
OSU002-0040.fna	OSU002-0039.fna	83.6736	42	82
OSU002-0040.fna	OSU002-0030.fna	83.4785	31	82
OSU002-0040.fna	OSU001-0036.fna	83.1287	19	82
OSU002-0040.fna	OSU002-0021.fna	82.2403	17	82
OSU002-0040.fna	OSU001-0029.fna	76.9968	1	82
OSU002-0041.fna	OSU002-0041.fna	100	603	613
OSU002-0041.fna	OSU002-0017.fna	99.6906	365	613
OSU002-0041.fna	OSU002-0020.fna	99.4091	315	613
OSU002-0041.fna	OSU002-0044.fna	88.0956	232	613
OSU002-0041.fna	OSU001-0038.fna	78.8204	127	613
OSU002-0042.fna	OSU002-0042.fna	100	225	228
OSU002-0042.fna	OSU001-0031.fna	94.2424	136	228
OSU002-0043.fna	OSU002-0043.fna	100	487	494
OSU002-0043.fna	OSU002-0014.fna	91.4719	294	494
OSU002-0043.fna	OSU002-0026.fna	91.2128	286	494
OSU002-0043.fna	OSU002-0045.fna	90.7608	316	494
OSU002-0043.fna	OSU002-0022.fna	90.5656	259	494
OSU002-0043.fna	OSU002-0040.fna	88.3505	49	494
OSU002-0043.fna	OSU002-0009.fna	88.2676	295	494
OSU002-0043.fna	OSU002-0032.fna	87.9865	301	494
OSU002-0043.fna	OSU002-0046.fna	87.9104	117	494
OSU002-0043.fna	OSU002-0001.fna	87.5886	274	494
OSU002-0043.fna	OSU002-0037.fna	84.3633	225	494
OSU002-0043.fna	OSU001-0004.fna	84.3601	141	494
OSU002-0043.fna	OSU002-0024.fna	84.0577	246	494
OSU002-0043.fna	OSU002-0048.fna	84.0147	267	494
OSU002-0043.fna	OSU002-0003.fna	84.0132	267	494
OSU002-0043.fna	OSU002-0038.fna	83.8833	286	494
OSU002-0043.fna	OSU001-0041.fna	83.6906	157	494
OSU002-0043.fna	OSU002-0039.fna	83.6391	249	494
OSU002-0043.fna	OSU001-0024.fna	83.5618	285	494
OSU002-0043.fna	OSU001-0027.fna	83.5571	279	494
OSU002-0043.fna	OSU001-0025.fna	83.441	280	494
OSU002-0043.fna	OSU002-0030.fna	83.4122	221	494
OSU002-0043.fna	OSU002-0004.fna	83.2968	239	494
OSU002-0043.fna	OSU001-0026.fna	83.2431	221	494
OSU002-0043.fna	OSU001-0010.fna	83.0118	103	494
OSU002-0043.fna	OSU002-0021.fna	82.1679	100	494
OSU002-0043.fna	OSU001-0014.fna	81.8951	101	494
OSU002-0043.fna	OSU001-0016.fna	81.8578	81	494
OSU002-0043.fna	OSU001-0006.fna	81.7935	87	494
OSU002-0043.fna	OSU001-0023.fna	81.1848	100	494
OSU002-0043.fna	OSU001-0036.fna	80.8066	107	494
OSU002-0044.fna	OSU002-0044.fna	100	367	370
OSU002-0044.fna	OSU002-0041.fna	87.9548	227	370
OSU002-0044.fna	OSU002-0020.fna	87.8396	140	370
OSU002-0044.fna	OSU002-0017.fna	87.647	180	370
OSU002-0044.fna	OSU001-0038.fna	79.4448	67	370
OSU002-0045.fna	OSU002-0045.fna	99.9999	526	534
OSU002-0045.fna	OSU002-0026.fna	99.7067	418	534
OSU002-0045.fna	OSU002-0014.fna	99.6734	399	534
OSU002-0045.fna	OSU002-0022.fna	92.9455	303	534
OSU002-0045.fna	OSU002-0043.fna	90.8183	311	534
OSU002-0045.fna	OSU002-0040.fna	88.7337	55	534
OSU002-0045.fna	OSU002-0032.fna	88.1911	326	534
OSU002-0045.fna	OSU002-0001.fna	88.0638	297	534
OSU002-0045.fna	OSU002-0009.fna	87.9161	294	534
OSU002-0045.fna	OSU002-0046.fna	87.7044	119	534
OSU002-0045.fna	OSU002-0003.fna	85.2414	298	534
OSU002-0045.fna	OSU002-0038.fna	85.1229	322	534
OSU002-0045.fna	OSU002-0037.fna	85.0981	263	534
OSU002-0045.fna	OSU002-0048.fna	85.0281	311	534
OSU002-0045.fna	OSU002-0024.fna	85.0227	275	534
OSU002-0045.fna	OSU002-0004.fna	84.5502	284	534
OSU002-0045.fna	OSU002-0039.fna	84.4727	284	534
OSU002-0045.fna	OSU001-0024.fna	84.4464	316	534
OSU002-0045.fna	OSU001-0004.fna	84.3673	137	534
OSU002-0045.fna	OSU001-0041.fna	84.0736	162	534
OSU002-0045.fna	OSU002-0030.fna	84.0547	241	534
OSU002-0045.fna	OSU001-0025.fna	84.0229	310	534
OSU002-0045.fna	OSU001-0027.fna	83.8495	311	534
OSU002-0045.fna	OSU001-0026.fna	83.2856	223	534
OSU002-0045.fna	OSU001-0010.fna	82.7758	105	534
OSU002-0045.fna	OSU001-0016.fna	81.5066	88	534
OSU002-0045.fna	OSU001-0029.fna	74.6222	1	534
OSU002-0046.fna	OSU002-0046.fna	100	547	553
OSU002-0046.fna	OSU002-0001.fna	99.1994	158	553
OSU002-0046.fna	OSU001-0012.fna	99.1019	183	553
OSU002-0046.fna	OSU002-0006.fna	98.7794	171	553
OSU002-0046.fna	OSU001-0021.fna	98.0975	175	553
OSU002-0046.fna	OSU002-0009.fna	91.1121	132	553
OSU002-0046.fna	OSU002-0040.fna	89.5869	20	553
OSU002-0046.fna	OSU002-0022.fna	88.2751	97	553
OSU002-0046.fna	OSU002-0014.fna	87.8461	115	553
OSU002-0046.fna	OSU002-0043.fna	87.8183	114	553
OSU002-0046.fna	OSU002-0045.fna	87.7164	116	553
OSU002-0046.fna	OSU002-0026.fna	87.672	118	553
OSU002-0046.fna	OSU001-0025.fna	83.7699	114	553
OSU002-0046.fna	OSU002-0039.fna	83.5493	112	553
OSU002-0046.fna	OSU001-0004.fna	83.4751	58	553
OSU002-0046.fna	OSU002-0037.fna	83.3345	103	553
OSU002-0046.fna	OSU001-0027.fna	83.0592	119	553
OSU002-0046.fna	OSU002-0004.fna	82.9367	114	553
OSU002-0046.fna	OSU001-0041.fna	82.5921	70	553
OSU002-0047.fna	OSU002-0047.fna	100	385	388
OSU002-0047.fna	OSU001-0047.fna	98.594	124	388
OSU002-0048.fna	OSU002-0048.fna	100	549	552
OSU002-0048.fna	OSU002-0038.fna	99.9372	536	552
OSU002-0048.fna	OSU002-0024.fna	99.8784	434	552
OSU002-0048.fna	OSU002-0003.fna	99.8739	475	552
OSU002-0048.fna	OSU002-0037.fna	93.0343	344	552
OSU002-0048.fna	OSU002-0004.fna	92.8005	364	552
OSU002-0048.fna	OSU001-0024.fna	92.3401	415	552
OSU002-0048.fna	OSU001-0041.fna	92.229	221	552
OSU002-0048.fna	OSU002-0030.fna	92.2226	303	552
OSU002-0048.fna	OSU002-0039.fna	92.1947	365	552
OSU002-0048.fna	OSU001-0010.fna	88.5808	148	552
OSU002-0048.fna	OSU001-0004.fna	86.9971	171	552
OSU002-0048.fna	OSU001-0025.fna	86.9391	368	552
OSU002-0048.fna	OSU001-0027.fna	86.6621	379	552
OSU002-0048.fna	OSU002-0026.fna	85.7078	271	552
OSU002-0048.fna	OSU001-0026.fna	85.5762	283	552
OSU002-0048.fna	OSU002-0045.fna	85.5024	311	552
OSU002-0048.fna	OSU002-0022.fna	85.3977	259	552
OSU002-0048.fna	OSU002-0040.fna	85.2969	50	552
OSU002-0048.fna	OSU002-0014.fna	85.04	279	552
OSU002-0048.fna	OSU002-0043.fna	84.0489	281	552
OSU002-0048.fna	OSU002-0009.fna	83.3585	255	552
OSU002-0048.fna	OSU002-0032.fna	83.1987	280	552
OSU002-0048.fna	OSU002-0001.fna	83.0766	256	552
OSU002-0048.fna	OSU001-0016.fna	81.4425	102	552
OSU002-0048.fna	OSU001-0003.fna	81.1703	112	552
OSU002-0048.fna	OSU001-0014.fna	80.9124	121	552
OSU002-0048.fna	OSU002-0021.fna	80.6761	122	552
OSU002-0048.fna	OSU001-0023.fna	79.8515	123	552
OSU002-0048.fna	OSU001-0036.fna	79.6028	129	552
OSU002-0048.fna	OSU001-0029.fna	74.7036	1	552

## Sheet: Table S3
Supplementary Table 3. Summary of bacterial single cell analysis.
genome_id	comp.lwf	cont.lwf	n.contigs	total_length	gc	n.CDS	gtdbtk.taxonomy	raw_read	raw_size	clean_read	clean_size	contami_read	contami_size	contami_rate	max_len.5S	max_len.16S	max_len.23S
OSU001-0001	32.53	0	89	730497	25.56	1061	d__Bacteria;p__Firmicutes_A;c__Clostridia;o__TANB77;f__;g__;s__	416270	30523700	413000	30284001	2	148	4.84259e-06	112	1515	2880
OSU001-0002	46.75	3	180	600343	42.7	573	d__Bacteria;p__Patescibacteria;c__Saccharimonadia;o__Saccharimonadales;f__Saccharimonadaceae;g__TM7x;s__	727174	53381602	719370	52811698	2	147	2.7802e-06	89	1523	3105
OSU001-0003	82.99	47.09	736	3407998	46.04	3409	d__Bacteria;p__Firmicutes;c__Bacilli;o__Lactobacillales;f__Streptococcaceae;g__Streptococcus;s__	853684	62703415	846066	62147119	6	442	7.0916e-06	110	1530	1956
OSU001-0004	47.19	0	53	887974	40.6	837	d__Bacteria;p__Firmicutes;c__Bacilli;o__Lactobacillales;f__Streptococcaceae;g__Streptococcus;s__Streptococcus oralis_Z	686346	50364090	681350	49999805	0	0	0	110	1543	2897
OSU001-0005	91.38	69.2	595	3273057	39.38	2955	d__Bacteria;p__Firmicutes;c__Bacilli;o__Lactobacillales;f__Streptococcaceae;g__Streptococcus;s__	733804	53842484	727526	53385042	64	4707	8.79616e-05	110	1528	2609
OSU001-0006	91.2	57.4	676	2296627	42.8	2102	d__Bacteria;p__Patescibacteria;c__Saccharimonadia;o__Saccharimonadales;f__Saccharimonadaceae;g__TM7x;s__	687986	50520064	681264	50028998	798	58560	0.00116998	110	1542	2575
OSU001-0007	79.11	10.58	349	2302503	44.26	2123	d__Bacteria;p__Firmicutes;c__Bacilli;o__Lactobacillales;f__Streptococcaceae;g__Streptococcus;s__Streptococcus salivarius	720992	52902475	715710	52518218	0	0	0	109	1544	1946
OSU001-0008	83.41	20.22	440	1782623	32.22	1611	d__Bacteria;p__Firmicutes_A;c__Clostridia;o__TANB77;f__CAG-508;g__CAG-793;s__	445590	32684683	441306	32371409	0	0	0	110	1538	2890
OSU001-0009	98.28	72.41	543	3336884	35.26	3011	d__Bacteria;p__Firmicutes;c__Bacilli;o__Staphylococcales;f__Gemellaceae;g__Gemella;s__	661532	48546692	656836	48203306	2	144	3.04489e-06	0	0	1926
OSU001-0010	73.97	15.09	978	2250114	39.46	2043	d__Bacteria;p__Firmicutes;c__Bacilli;o__Lactobacillales;f__Streptococcaceae;g__Streptococcus;s__	745472	54713685	739302	54262874	2	148	2.70525e-06	110	1542	2897
OSU001-0011	54.04	0	163	1171859	27.12	1150	d__Bacteria;p__Fusobacteriota;c__Fusobacteriia;o__Fusobacteriales;f__Fusobacteriaceae;g__Fusobacterium;s__Fusobacterium vincentii	404310	29655436	399840	29328062	76	5581	0.00019004	102	1514	2893
OSU001-0012	82.76	34.44	508	3044845	45.69	2483	d__Bacteria;p__Bacteroidota;c__Bacteroidia;o__Bacteroidales;f__Bacteroidaceae;g__Prevotella;s__	926920	68083057	919140	67513841	10	733	1.08796e-05	107	954	1970
OSU001-0013	91.63	0.87	186	1989544	39.87	1794	d__Bacteria;p__Firmicutes;c__Bacilli;o__Lactobacillales;f__Streptococcaceae;g__Streptococcus;s__Streptococcus salivarius	725374	53217716	719264	52773846	16	1180	2.22445e-05	110	1544	2895
OSU001-0014	87.72	26.08	420	2728912	43.68	2732	d__Bacteria;p__Firmicutes;c__Bacilli;o__Lactobacillales;f__Streptococcaceae;g__Streptococcus;s__	801928	58852530	794914	58340179	4	296	5.03197e-06	110	1126	1944
OSU001-0015	0	0	0	0	0	0	-	0	0	0	0	0	0	-1	0	0	0
OSU001-0016	62.33	0.37	154	1421956	40.54	1341	d__Bacteria;p__Firmicutes;c__Bacilli;o__Lactobacillales;f__Streptococcaceae;g__Streptococcus;s__	570398	41835961	566740	41570506	8	591	1.41156e-05	110	1553	2898
OSU001-0017	67.78	0.66	442	1967692	53.87	1756	d__Bacteria;p__Actinobacteriota;c__Actinomycetia;o__Actinomycetales;f__Micrococcaceae;g__Rothia;s__Rothia dentocariosa	809490	59482032	802826	58995657	16	1181	1.99292e-05	0	1524	3093
OSU001-0018	70.69	15.86	331	1833837	32.87	1636	d__Bacteria;p__Firmicutes_A;c__Clostridia;o__Peptostreptococcales;f__Anaerovoracaceae;g__Eubacterium_M;s__	560130	41092945	555720	40770317	14	1025	2.51919e-05	113	1095	1969
OSU001-0019	84.32	28.34	806	3660709	44.05	3181	d__Bacteria;p__Bacteroidota;c__Bacteroidia;o__Bacteroidales;f__Bacteroidaceae;g__Prevotella;s__Prevotella shahii	868462	63776984	861108	63240186	8	585	9.29027e-06	108	1526	1972
OSU001-0020	0	0	0	0	0	0	-	94	6904	72	5288	16	1175	0.181818	0	0	0
OSU001-0021	64.6	6.33	419	2082811	37.65	1730	d__Bacteria;p__Bacteroidota;c__Bacteroidia;o__Bacteroidales;f__Bacteroidaceae;g__Prevotella;s__Prevotella pallens	661142	48517440	654940	48064448	12	881	1.8322e-05	107	1527	2887
OSU001-0022	0	0	0	0	0	0	-	48	3515	46	3369	0	0	0	0	0	0
OSU001-0023	84.48	32.21	606	3068240	44.8	3141	d__Bacteria;p__Firmicutes;c__Bacilli;o__Lactobacillales;f__Streptococcaceae;g__Streptococcus;s__	704926	51745771	697200	51181589	2354	172827	0.003365	110	1126	1944
OSU001-0024	99	0.05	90	1863744	39.89	1776	d__Bacteria;p__Firmicutes;c__Bacilli;o__Lactobacillales;f__Streptococcaceae;g__Streptococcus;s__Streptococcus mitis_BB	726274	53290443	720852	52895611	0	0	0	110	1542	2897
OSU001-0025	93.55	0.37	139	1898402	40.85	1802	d__Bacteria;p__Firmicutes;c__Bacilli;o__Lactobacillales;f__Streptococcaceae;g__Streptococcus;s__Streptococcus oralis_N	735926	54018053	729446	53543641	20	1472	2.74173e-05	110	1543	2898
OSU001-0026	96.24	76.52	969	4242548	41.44	4120	d__Bacteria;p__Firmicutes;c__Bacilli;o__Lactobacillales;f__Streptococcaceae;g__Streptococcus;s__	870512	63884968	863974	63407981	6	373	6.94461e-06	103	961	1879
OSU001-0027	96.29	0.19	105	1924830	40.86	1831	d__Bacteria;p__Firmicutes;c__Bacilli;o__Lactobacillales;f__Streptococcaceae;g__Streptococcus;s__Streptococcus oralis_Z	772070	56663007	764684	56122520	10	738	1.30771e-05	110	1543	2897
OSU001-0028	77.87	1.24	195	1420964	27.2	1325	d__Bacteria;p__Fusobacteriota;c__Fusobacteriia;o__Fusobacteriales;f__Fusobacteriaceae;g__Fusobacterium;s__	519484	38103872	513860	37691550	1860	136577	0.00360661	107	1515	2893
OSU001-0029	0	0	12	26028	41.86	24	-	4328	317646	4306	316029	0	0	0	0	0	0
OSU001-0030	77.19	14.26	215	1667691	33.95	1560	d__Bacteria;p__Patescibacteria;c__Saccharimonadia;o__Saccharimonadales;f__Saccharimonadaceae;g__TM7x;s__	659180	48377766	654344	48025211	2	145	3.05649e-06	110	1555	2879
OSU001-0031	87.93	69.03	607	3200990	39.37	2927	d__Bacteria;p__Firmicutes_A;c__Clostridia;o__Lachnospirales;f__Lachnospiraceae;g__Lachnoanaerobaculum;s__	775122	56889582	768274	56389414	6	443	7.80965e-06	78	1435	2833
OSU001-0032	84.75	9.93	242	1780427	40.5	1600	d__Bacteria;p__Firmicutes_A;c__Clostridia;o__Peptostreptococcales;f__Anaerovoracaceae;g__Eubacterium_B;s__Eubacterium_B sulci	758110	55602470	752840	55217898	0	0	0	112	1514	1935
OSU001-0033	43.94	4.53	355	1447107	35.9	1291	d__Bacteria;p__Firmicutes;c__Bacilli;o__Staphylococcales;f__Gemellaceae;g__Gemella;s__Gemella morbillorum	386544	28340420	381644	27982424	26	1889	6.81217e-05	110	1554	1956
OSU001-0034	95.69	75.16	561	3207701	52.26	3105	d__Bacteria;p__Patescibacteria;c__Saccharimonadia;o__Saccharimonadales;f__Saccharimonadaceae;g__TM7x;s__TM7x sp900556355	970442	71294993	963362	70779435	44	3215	4.56713e-05	89	1523	3105
OSU001-0035	60.28	13.52	434	2283833	39.69	1943	d__Bacteria;p__Bacteroidota;c__Bacteroidia;o__Bacteroidales;f__Bacteroidaceae;g__Prevotella;s__	572082	41971882	567192	41616013	134	9830	0.000236196	107	1540	1958
OSU001-0036	76.03	0	157	1697937	40.5	1633	d__Bacteria;p__Firmicutes;c__Bacilli;o__Lactobacillales;f__Streptococcaceae;g__Streptococcus;s__	671798	49301387	667652	48999245	2	145	2.99556e-06	110	1553	2898
OSU001-0037	0	0	0	0	0	0	-	54	3937	42	3055	2	148	0.0454545	0	0	0
OSU001-0038	60.71	0	227	1305086	31.12	1175	d__Bacteria;p__Fusobacteriota;c__Fusobacteriia;o__Fusobacteriales;f__Leptotrichiaceae;g__Leptotrichia_A;s__	497270	36488655	493064	36180444	2	146	4.05625e-06	109	1508	2906
OSU001-0039	17.51	0.81	52	391131	25.72	582	d__Bacteria;p__Firmicutes_A;c__Clostridia;o__TANB77;f__;g__;s__	387268	28388097	384438	28181265	42	3031	0.000109238	0	0	0
OSU001-0040	79.74	72.73	882	3038859	41.94	2782	d__Bacteria;p__Patescibacteria;c__Saccharimonadia;o__Saccharimonadales;f__Saccharimonadaceae;g__TM7x;s__	799312	58681248	792362	58173403	326	23946	0.000411259	110	1523	3105
OSU001-0041	58.15	1.12	175	1262836	39.75	1179	d__Bacteria;p__Firmicutes;c__Bacilli;o__Lactobacillales;f__Streptococcaceae;g__Streptococcus;s__	496394	36414535	492606	36138409	28	2046	5.68373e-05	110	1542	2897
OSU001-0042	38.12	0.06	216	1423062	36.95	1323	d__Bacteria;p__Firmicutes_A;c__Clostridia;o__Lachnospirales;f__Lachnospiraceae;g__Catonella;s__	574004	42104086	567840	41653540	776	56975	0.00136472	0	1532	3047
OSU001-0043	68.81	3.37	434	1727566	27.51	1663	d__Bacteria;p__Fusobacteriota;c__Fusobacteriia;o__Fusobacteriales;f__Fusobacteriaceae;g__Fusobacterium;s__Fusobacterium periodonticum_D	433314	31783635	429938	31536523	0	0	0	102	1501	2894
OSU001-0044	66.27	1.4	110	905225	28.27	815	d__Bacteria;p__Firmicutes_A;c__Clostridia;o__TANB77;f__CAG-508;g__CAG-793;s__	486420	35676972	482620	35399013	16	1180	3.31513e-05	111	1525	2871
OSU001-0045	47.62	4.59	302	1461999	45.33	1536	d__Bacteria;p__Proteobacteria;c__Gammaproteobacteria;o__Burkholderiales;f__Neisseriaceae;g__Neisseria;s__Neisseria mucosa	723650	53183030	715940	52618578	800	58718	0.00111616	109	1536	2889
OSU001-0046	56.01	0.38	326	2030648	41.57	1637	d__Bacteria;p__Bacteroidota;c__Bacteroidia;o__Bacteroidales;f__Bacteroidaceae;g__Prevotella;s__Prevotella salivae	703038	51601278	697550	51201665	4	291	5.73432e-06	0	1529	2891
OSU001-0047	53.96	16.93	486	1446223	40.86	1364	d__Bacteria;p__Patescibacteria;c__Saccharimonadia;o__Saccharimonadales;f__Saccharimonadaceae;g__TM7x;s__	759434	55778195	752526	55273254	18	1327	2.39189e-05	110	1547	3105
OSU001-0048	75	20.69	230	1750268	46.49	1518	d__Bacteria;p__Bacteroidota;c__Bacteroidia;o__Bacteroidales;f__Bacteroidaceae;g__F0040;s__	839340	61638507	834580	61292544	0	0	0	110	1523	2880
OSU002-0001	85.78	0.19	138	1626511	39.11	1624	d__Bacteria;p__Firmicutes;c__Bacilli;o__Lactobacillales;f__Streptococcaceae;g__Streptococcus;s__	558030	40913552	553782	40604761	0	0	0	110	1544	2896
OSU002-0002	88.12	14.54	356	2251799	45.7	2056	d__Bacteria;p__Firmicutes_A;c__Clostridia;o__Peptostreptococcales;f__Anaerovoracaceae;g__Mogibacterium;s__Mogibacterium diversum	700214	51360797	693288	50856148	0	0	0	112	1097	3116
OSU002-0003	90.39	1.25	189	1879688	40.03	1736	d__Bacteria;p__Firmicutes;c__Bacilli;o__Lactobacillales;f__Streptococcaceae;g__Streptococcus;s__Streptococcus pneumoniae_D	498506	36568345	494700	36291335	0	0	0	110	1542	2895
OSU002-0004	90.66	0.31	201	1922195	39.6	1867	d__Bacteria;p__Firmicutes;c__Bacilli;o__Lactobacillales;f__Streptococcaceae;g__Streptococcus;s__	571410	41898871	567248	41597608	2	145	3.52578e-06	86	1542	2896
OSU002-0005	83.98	0.28	204	1815938	39.74	1666	d__Bacteria;p__Firmicutes;c__Bacilli;o__Lactobacillales;f__Streptococcaceae;g__Streptococcus;s__Streptococcus salivarius	550774	40415769	546632	40114583	0	0	0	91	1544	2895
OSU002-0006	53.93	0	347	1657508	37.65	1314	d__Bacteria;p__Bacteroidota;c__Bacteroidia;o__Bacteroidales;f__Bacteroidaceae;g__Prevotella;s__Prevotella pallens	451684	33140895	448142	32883302	10	737	2.23139e-05	107	1527	2887
OSU002-0007	84.13	0.23	163	1796881	49.48	1730	d__Bacteria;p__Proteobacteria;c__Gammaproteobacteria;o__Burkholderiales;f__Neisseriaceae;g__Neisseria;s__Neisseria sp000186165	698102	51290162	690904	50765401	2	104	2.89475e-06	108	1536	2889
OSU002-0008	54.13	0.89	99	924000	28.27	848	d__Bacteria;p__Firmicutes_A;c__Clostridia;o__TANB77;f__CAG-508;g__CAG-793;s__	384632	28207993	381336	27967308	0	0	0	111	1525	2871
OSU002-0009	77.89	0	148	1617329	38.82	1620	d__Bacteria;p__Firmicutes;c__Bacilli;o__Lactobacillales;f__Streptococcaceae;g__Streptococcus;s__	587090	43066416	582198	42709696	0	0	0	110	1544	2898
OSU002-0010	0	0	0	0	0	0	-	0	0	0	0	0	0	-1	0	0	0
OSU002-0011	89.66	31.27	572	3058956	41.97	2619	d__Bacteria;p__Bacteroidota;c__Bacteroidia;o__Bacteroidales;f__Bacteroidaceae;g__F0040;s__	749710	55034974	742840	54534019	10	733	1.34617e-05	114	1541	3118
OSU002-0012	64.1	1.8	22	761581	43.94	753	d__Bacteria;p__Patescibacteria;c__Saccharimonadia;o__Saccharimonadales;f__Saccharimonadaceae;g__TM7x;s__TM7x sp900556885	780166	57283068	773188	56774442	2	86	2.58669e-06	110	1523	3108
OSU002-0013	31.21	0	354	1477764	41.4	1307	d__Bacteria;p__Bacteroidota;c__Bacteroidia;o__Bacteroidales;f__Bacteroidaceae;g__Prevotella;s__Prevotella jejuni	895262	65651544	889012	65200431	134	9849	0.000150706	109	1528	2891
OSU002-0014	86.33	0.07	230	1719205	39.37	1616	d__Bacteria;p__Firmicutes;c__Bacilli;o__Lactobacillales;f__Streptococcaceae;g__Streptococcus;s__Streptococcus pseudopneumoniae_N	703682	51638009	697976	51222562	6	441	8.59621e-06	110	1543	2896
OSU002-0015	61.81	0	349	2241122	41.71	1826	d__Bacteria;p__Bacteroidota;c__Bacteroidia;o__Bacteroidales;f__Bacteroidaceae;g__Prevotella;s__Prevotella jejuni	800604	58746526	794142	58276556	2	147	2.51843e-06	109	1528	2891
OSU002-0016	65	2.01	325	2136551	37.49	1970	d__Bacteria;p__Firmicutes_A;c__Clostridia;o__Lachnospirales;f__Lachnospiraceae;g__Catonella;s__	693182	50854447	687768	50459431	6	435	8.7238e-06	114	1088	3047
OSU002-0017	71.91	0	201	1621811	31.41	1463	d__Bacteria;p__Fusobacteriota;c__Fusobacteriia;o__Fusobacteriales;f__Leptotrichiaceae;g__Leptotrichia_A;s__Leptotrichia_A sp000469505	477806	35052934	474106	34782467	0	0	0	109	1507	2900
OSU002-0018	0	0	0	0	0	0	-	68	4895	66	4787	0	0	0	0	0	0
OSU002-0019	46.07	0	183	1017659	27.44	921	d__Bacteria;p__Fusobacteriota;c__Fusobacteriia;o__Fusobacteriales;f__Fusobacteriaceae;g__Fusobacterium;s__Fusobacterium periodonticum_D	392902	28813453	389278	28548097	2	147	5.13769e-06	102	1501	1477
OSU002-0020	74.63	1.12	412	1720346	31.67	1495	d__Bacteria;p__Fusobacteriota;c__Fusobacteriia;o__Fusobacteriales;f__Leptotrichiaceae;g__Leptotrichia_A;s__Leptotrichia_A sp000469505	299176	21944495	296688	21762392	2	146	6.74104e-06	82	1507	2900
OSU002-0021	76.17	0.12	139	1706498	40.51	1647	d__Bacteria;p__Firmicutes;c__Bacilli;o__Lactobacillales;f__Streptococcaceae;g__Streptococcus;s__	598584	43915156	593576	43551735	0	0	0	110	1553	2898
OSU002-0022	84.08	0.41	250	1675210	39.39	1566	d__Bacteria;p__Firmicutes;c__Bacilli;o__Lactobacillales;f__Streptococcaceae;g__Streptococcus;s__	670234	49165665	664892	48776572	0	0	0	110	1543	2899
OSU002-0023	77.77	1.34	178	1516048	29.8	1367	d__Bacteria;p__Firmicutes;c__Bacilli;o__Staphylococcales;f__Gemellaceae;g__Gemella;s__Gemella sanguinis	466262	34192406	462020	33881933	2	147	4.3288e-06	110	1555	2879
OSU002-0024	85.64	0.12	192	1781240	40	1631	d__Bacteria;p__Firmicutes;c__Bacilli;o__Lactobacillales;f__Streptococcaceae;g__Streptococcus;s__Streptococcus pneumoniae_D	487392	35753908	482294	35381908	8	590	1.65871e-05	110	1542	2895
OSU002-0025	67.1	0.55	116	1292574	30.55	1205	d__Bacteria;p__Firmicutes;c__Bacilli;o__Staphylococcales;f__Gemellaceae;g__Gemella;s__Gemella morbillorum	555026	40712049	549762	40326318	2	146	3.63792e-06	81	1554	2879
OSU002-0026	80.46	0.31	203	1696400	39.53	1613	d__Bacteria;p__Firmicutes;c__Bacilli;o__Lactobacillales;f__Streptococcaceae;g__Streptococcus;s__Streptococcus pseudopneumoniae_N	608160	44623737	603734	44301912	2	147	3.31271e-06	110	1543	2896
OSU002-0027	3.45	0	44	249756	49.6	236	-	311386	22823914	246424	18068375	62456	4575047	0.202202	0	0	0
OSU002-0028	78.57	39.09	1198	3626248	39.3	3109	d__Bacteria;p__Fusobacteriota;c__Fusobacteriia;o__Fusobacteriales;f__Fusobacteriaceae;g__Fusobacterium;s__	683066	50122681	676926	49674907	0	0	0	110	1528	1977
OSU002-0029	71.9	2.12	226	1405033	31.76	1225	d__Bacteria;p__Firmicutes;c__Bacilli;o__Staphylococcales;f__Gemellaceae;g__Gemella;s__Gemella haemolysans_B	488970	35876870	484420	35543747	0	0	0	110	1553	2877
OSU002-0030	90.54	21.59	330	2264615	42.71	2130	d__Bacteria;p__Firmicutes;c__Bacilli;o__Lactobacillales;f__Streptococcaceae;g__Streptococcus;s__Streptococcus mitis_BB	630450	46267726	622954	45721772	0	0	0	110	1100	3104
OSU002-0031	86.37	0.55	135	1345758	30.43	1286	d__Bacteria;p__Firmicutes;c__Bacilli;o__Staphylococcales;f__Gemellaceae;g__Gemella;s__Gemella morbillorum	406638	29824477	403356	29585166	6	425	1.4875e-05	110	1554	2879
OSU002-0032	86.08	0.31	131	1647231	38.75	1632	d__Bacteria;p__Firmicutes;c__Bacilli;o__Lactobacillales;f__Streptococcaceae;g__Streptococcus;s__Streptococcus infantis_C	618398	45363990	613414	45001165	4	293	6.52084e-06	110	1544	2898
OSU002-0033	80.91	1.39	241	2060444	53.6	1802	d__Bacteria;p__Actinobacteriota;c__Actinomycetia;o__Actinomycetales;f__Micrococcaceae;g__Rothia;s__Rothia dentocariosa	969988	71250968	961278	70617578	0	0	0	111	1524	3095
OSU002-0034	85.53	0.38	44	584244	26.56	1030	d__Bacteria;p__Firmicutes;c__Bacilli;o__Mycoplasmatales;f__Metamycoplasmataceae;g__Metamycoplasma;s__Metamycoplasma salivarium	392210	28780246	387898	28464706	2	146	5.15597e-06	99	1518	2893
OSU002-0035	83.38	1.1	170	1695346	30.59	1503	d__Bacteria;p__Firmicutes;c__Bacilli;o__Staphylococcales;f__Gemellaceae;g__Gemella;s__	512432	37598175	507542	37240058	0	0	0	0	1553	2577
OSU002-0036	73.89	18.9	618	2786596	55.03	2614	d__Bacteria;p__Actinobacteriota;c__Actinomycetia;o__Actinomycetales;f__Micrococcaceae;g__Rothia;s__Rothia aeria	890346	65419313	882328	64835659	0	0	0	0	1508	1332
OSU002-0037	81.5	0	190	1616460	40.1	1516	d__Bacteria;p__Firmicutes;c__Bacilli;o__Lactobacillales;f__Streptococcaceae;g__Streptococcus;s__	685406	50272355	679090	49813423	0	0	0	110	1542	2896
OSU002-0038	99.44	0.48	134	1995511	39.92	1847	d__Bacteria;p__Firmicutes;c__Bacilli;o__Lactobacillales;f__Streptococcaceae;g__Streptococcus;s__Streptococcus pneumoniae_D	604658	44375652	598978	43961476	4	294	6.678e-06	110	1542	2895
OSU002-0039	89.11	0.25	136	1701434	39.91	1606	d__Bacteria;p__Firmicutes;c__Bacilli;o__Lactobacillales;f__Streptococcaceae;g__Streptococcus;s__Streptococcus mitis_BB	628782	46131427	623414	45739982	4	294	6.41624e-06	110	1542	2897
OSU002-0040	30.98	2.44	314	702301	40.04	691	d__Bacteria;p__Firmicutes;c__Bacilli;o__Lactobacillales;f__Streptococcaceae;g__Streptococcus;s__	503828	36981115	173714	12756450	325262	23869649	0.651859	110	1109	1943
OSU002-0041	90.34	2.25	226	2169845	31.19	1937	d__Bacteria;p__Fusobacteriota;c__Fusobacteriia;o__Fusobacteriales;f__Leptotrichiaceae;g__Leptotrichia_A;s__Leptotrichia_A sp000469505	596792	43781667	592774	43488199	0	0	0	81	1507	2900
OSU002-0042	31.58	1.01	275	1104572	37.96	1035	d__Bacteria;p__Firmicutes_A;c__Clostridia;o__Lachnospirales;f__Lachnospiraceae;g__Lachnoanaerobaculum;s__	221696	16257574	220158	16145121	0	0	0	0	1283	2876
OSU002-0043	85.92	0.22	214	1817571	38.88	1773	d__Bacteria;p__Firmicutes;c__Bacilli;o__Lactobacillales;f__Streptococcaceae;g__Streptococcus;s__	752980	55248062	748068	54891230	4	294	5.34708e-06	110	1544	2896
OSU002-0044	39.66	0	104	1270873	31.16	1233	d__Bacteria;p__Fusobacteriota;c__Fusobacteriia;o__Fusobacteriales;f__Leptotrichiaceae;g__Leptotrichia_A;s__	550546	40397264	546104	40072389	0	0	0	109	1509	1507
OSU002-0045	94.76	0.19	210	1922858	39.3	1823	d__Bacteria;p__Firmicutes;c__Bacilli;o__Lactobacillales;f__Streptococcaceae;g__Streptococcus;s__Streptococcus pseudopneumoniae_N	669664	49127789	664556	48756229	4	296	6.01902e-06	110	1543	2896
OSU002-0046	68.47	17.24	646	2637076	38.32	2337	d__Bacteria;p__Bacteroidota;c__Bacteroidia;o__Bacteroidales;f__Bacteroidaceae;g__Prevotella;s__	536474	39370782	530134	38907673	8	585	1.50903e-05	110	1544	1955
OSU002-0047	56.78	0.05	103	1325457	39.8	1268	d__Bacteria;p__Firmicutes;c__Bacilli;o__Lactobacillales;f__Aerococcaceae;g__Granulicatella;s__	627458	46057647	622462	45693392	0	0	0	110	1547	2913
OSU002-0048	95.97	0.47	167	1915729	39.96	1757	d__Bacteria;p__Firmicutes;c__Bacilli;o__Lactobacillales;f__Streptococcaceae;g__Streptococcus;s__Streptococcus pneumoniae_D	624662	45839571	619446	45459252	0	0	0	110	1542	2895
The comp.lwf, and cont.lwf mean completeness and contamination calculated by CheckM lineage workflow, respectively. The n.contigs, total_length, gc, and n.CDS means number of contigs, total number of nucleotide base pairs, GC-content, and number of coding sequences, respectively. The gtdbtk.taxonomy shows phylogeny classifications by GTDBTk.

## Sheet: Table S4
Supplementary Table 4. Summary of metagenome shotgun analysis.
sample_id	n.contigs	total_length	gc	n.CDS	raw_read	raw_size	clean_read	clean_size	contami_read	contami_size	contami_rate
OSU001	18553	22351420	47.23	26101	31302228	2356518559	6411214	483020878	24587648	1851179384	0.793179
OSU002	11025	13317504	49.02	16846	29824640	2247260151	4762090	359091904	24727298	1863189299	0.838515
The n.contigs, total_length, gc, and n.CDS means number of contigs, total number of nucleotide base pairs, GC-content, and number of coding sequences, respectively.
